# Supplementary material for: Gene Expression Dynamics of Sugar Metabolism and Accumulation During Fruit Ripening in Camellia drupifera
Source: Plants (Basel). 2025 Mar 5;14(5):817. doi: 10.3390/plants14050817 (PMC11901808; doi:10.3390/plants14050817)
Supplement: Supplementary file 1 [file plants-14-00817-s001.zip › Supplementary Tables.xlsx]

## Sheet: Table S1
Table S1. Changes in phenotypic characteristics at different developmental stages.
Phenotypic Characteristics	NS	FA	MS
Horizontal diameter (mm)	44.91±1.03b	52.50±1.53a	55.49±1.78a
Longitudinal diameter (mm)	39.72±0.76b	46.89±0.89a	47.71±0.91a
Fruit weight (g)	46.25±1.95c	66.14±4.10b	76.85±0.72a
Fresh seed weight (g)	15.08±1.12c	23.29±2.19b	30.56±2.05a
Fresh kernel weight (g)	6.84±0.44c	11.33±1.04b	15.67±0.41a
Dry kernel weight (g)	1.16±0.33c	4.25±0.19b	8.47±0.12a

## Sheet: Table S2
Table S2. Changes in economic traits at different developmental stages.
Economic Traits	NS	FA	MS
Dry seed weight (g)	5.12±0.69c	12.22±0.65b	16.85±0.91a
Dry fruit weight (g)	12.70±1.12c	21.88±1.13b	28.70±0.72a
Fresh seed yield rate (%)	32.60±2.05b	35.17±1.26b	39.76±2.31a
Dry seed yield rate (%)	33.89±2.52b	52.67±3.62a	55.18±1.27a
Fresh seed kernel yield rate (%)	45.37±1.29b	48.67±1.30ab	51.37±2.55a
Dry seed kernel yield rate (%)	22.42±3.41c	34.81±1.52b	50.37±2.44a

## Sheet: Table S3
Table S3. Physiochemical Analysis Changes.
Physicochemical Parameters	NS	FA	MS
Oil content (%)	10.43±0.52c	36.61±0.86b	48.75±0.42a
Soluble sugars (mg/g)	241.55±2.88a	191.44±6.25b	149.88±1.87c
Starch (mg/g)	23.90±0.27a	13.25±0.35b	8.36±0.53c
Glucose content (mg/g)	8.32±0.16a	8.96±0.58a	5.44±0.16b
Fructose content (mg/g)	16.82±0.35a	7.14±0.17b	4.09±0.10c
Sucrose content (mg/g)	15.81±0.31a	10.94±0.31b	3.34±0.31c

## Sheet: Table S4
Table S4. Correlation analysis between economic traits and physicochemical indicators.
Index	Horizontal diameter	Longitudinal diameter	Fruit weight	Fresh seed weight	Fresh kernel weight	Dry kernel weight	Dry seed weight	Dry fruit weight	Fresh seed yield rate	Dry seed yield rate	Fresh seed kernel yield rate	Dry seed kernel yield rate	Oil content	Soluble sugars	Starch	Glucose content	Fructose content	Sucrose content
Horizontal diameter	1	0.983	.997*	0.978	0.972	0.944	.992*	0.987	0.918	0.986	0.982	0.952	.999*	-0.982	-.999*	-0.589	-.999*	-0.932
Longitudinal diameter	0.983	1	0.967	0.923	0.913	0.868	0.953	0.941	0.83	1.000**	0.931	0.88	0.976	-0.93	-0.976	-0.431	-.990*	-0.849
Fruit weight	.997*	0.967	1	.991*	0.987	0.966	.999*	.996*	0.945	0.97	.994*	0.972	.999*	-.993*	-.999*	-0.647	-.993*	-0.956
Fresh seed weight	0.978	0.923	.991*	1	1.000**	.992*	.996*	.999*	0.981	0.928	1.000**	.995*	0.985	-1.000**	-0.985	-0.745	-0.967	-0.987
Fresh kernel weight	0.972	0.913	0.987	1.000**	1	.995*	.994*	.997*	0.985	0.919	.999*	.997*	0.98	-.999*	-0.98	-0.762	-0.96	-.991*
Dry kernel weight	0.944	0.868	0.966	.992*	.995*	1	0.978	0.985	.997*	0.875	.989*	1.000**	0.956	-.990*	-0.955	-0.822	-0.928	-.999*
Dry seed weight	.992*	0.953	.999*	.996*	.994*	0.978	1	.999*	0.96	0.957	.998*	0.983	.996*	-.998*	-.996*	-0.685	-0.985	-0.97
Dry fruit weight	0.987	0.941	.996*	.999*	.997*	0.985	.999*	1	0.97	0.946	1.000**	.989*	.992*	-1.000**	-.992*	-0.711	-0.979	-0.978
Fresh seed yield rate	0.918	0.83	0.945	0.981	0.985	.997*	0.96	0.97	1	0.838	0.976	.995*	0.932	-0.977	-0.931	-0.861	-0.899	-.999*
Dry seed yield rate	0.986	1.000**	0.97	0.928	0.919	0.875	0.957	0.946	0.838	1	0.937	0.887	0.979	-0.935	-0.979	-0.444	-.992*	-0.857
Fresh seed kernel yield rate	0.982	0.931	.994*	1.000**	.999*	.989*	.998*	1.000**	0.976	0.937	1	.992*	.989*	-1.000**	-.988*	-0.73	-0.973	-0.983
Dry seed kernel yield rate	0.952	0.88	0.972	.995*	.997*	1.000**	0.983	.989*	.995*	0.887	.992*	1	0.963	-.993*	-0.962	-0.808	-0.937	-.998*
Oil content	.999*	0.976	.999*	0.985	0.98	0.956	.996*	.992*	0.932	0.979	.989*	0.963	1	-.988*	-1.000**	-0.619	-.997*	-0.945
Soluble sugars	-0.982	-0.93	-.993*	-1.000**	-.999*	-.990*	-.998*	-1.000**	-0.977	-0.935	-1.000**	-.993*	-.988*	1	.988*	0.732	0.972	0.984
Starch	-.999*	-0.976	-.999*	-0.985	-0.98	-0.955	-.996*	-.992*	-0.931	-0.979	-.988*	-0.962	-1.000**	.988*	1	0.617	.997*	0.944
Glucose content	-0.589	-0.431	-0.647	-0.745	-0.762	-0.822	-0.685	-0.711	-0.861	-0.444	-0.73	-0.808	-0.619	0.732	0.617	1	0.551	0.842
Fructose content	-.999*	-.990*	-.993*	-0.967	-0.96	-0.928	-0.985	-0.979	-0.899	-.992*	-0.973	-0.937	-.997*	0.972	.997*	0.551	1	0.914
Sucrose content	-0.932	-0.849	-0.956	-0.987	-.991*	-.999*	-0.97	-0.978	-.999*	-0.857	-0.983	-.998*	-0.945	0.984	0.944	0.842	0.914	1

## Sheet: Tbale S5
Table S5. Fold changes of all differentially expressed genes.
id	Symbol	YC-8-1	YC-8-2	YC-8-3	YC-9-1	YC-9-2	YC-9-3	YC-11-2	YC-11-3	YC-8	YC-9	YC-11	YC-8-vs-YC-9-log2fc	YC-8-vs-YC-9-pvalue	YC-8-vs-YC-9-fdr	YC-8-vs-YC-11-log2fc	YC-8-vs-YC-11-pvalue	YC-8-vs-YC-11-fdr	YC-9-vs-YC-11-log2fc	YC-9-vs-YC-11-pvalue	YC-9-vs-YC-11-fdr
Unigene0000001	--	203.266	198.751	156.462	223.374	220.974	270.772	28.102	41.542	186.16	238.373	34.822	0.356682318888962	0.184977765005763	0.4319047074538	-2.41847	2.9104064413255e-14	8.64637843870815e-13	-2.77515	9.38619687705731e-23	6.75149052566383e-21
Unigene0000003	--	7.458	18.628	6.29	364.057	412.906	460.102	43.174	28.907	10.792	412.355	36.0405	5.25585274252842	8.09884666320514e-76	1.20499918555239e-73	1.73965677280582	0.0231666101146269	0.102848830300426	-3.5162	1.67221323346111e-45	3.47372601475541e-43
Unigene0000006	--	0	0	0	1.474	1.552	2.172	1.954	1.869	0	1.7327	1.9115	10.758778417751	0.00310048646472055	0.0152326020896207	10.9004894848346	0.0291342040042407	0.123734715331727	0.141711067083602	0.945480904624978	0.971260243996069
Unigene0000012	At3g28040	4.561	5.07	4.984	10.021	10.874	10.393	1.394	0.056	4.8717	10.4293	0.725	1.09815961203952	5.69765545463719e-06	4.8250918906612e-05	-2.74836	2.73986732752202e-05	0.000263953463214786	-3.84652	0.00101078709508942	0.00807673597894362
Unigene0000019	SYP71	33.257	33.14	35.012	13.353	12.806	12.122	11.565	9.626	33.803	12.7603	10.5955	-1.40549	5.60608960470265e-13	1.00409159439323e-11	-1.6737	2.98419977233894e-10	5.89550593289576e-09	-0.268214	0.282084740571368	0.690988556789778
Unigene0000020	LPPE1	11.482	9.762	10.558	6.224	5.79	4.473	5.081	5.057	10.6007	5.4957	5.069	-0.947789	2.26844182037048e-05	0.000174660567411644	-1.06438	0.000128256356278115	0.00108174546899184	-0.116593	0.565894165151291	0.871702617156322
Unigene0000025	ADCS	4.632	5.136	3.703	2.914	4.574	2.575	12.22	11.746	4.4903	3.3543	11.983	-0.420796	0.0997401701785381	0.277713544805509	1.41609468837358	9.32149569445364e-05	0.000807756456291493	1.83689117135085	4.4884664072786e-07	7.0829825850019e-06
Unigene0000027	--	4.599	4.561	4.369	2.022	1.596	1.452	4.364	5.657	4.5097	1.69	5.0105	-1.416	5.50463348755444e-06	4.67458464999119e-05	0.151933777582501	0.904428584260928	0.95364906249443	1.5679313312698	0.000575293611033883	0.00490959403377552
Unigene0000029	ABIL3	165.514	163.197	164.812	41.168	37.848	35.805	19.894	19.852	164.508	38.2737	19.873	-2.10373	1.2279610199858e-66	1.48273493860048e-64	-3.04927	2.85495672183966e-61	7.85073028937881e-59	-0.945542	5.73927835631757e-07	8.92555522994044e-06
Unigene0000032	--	1.922	1.36	1.981	2.586	1.739	3.015	6.447	9.679	1.7543	2.4467	8.063	0.479894668237806	0.486762646798841	0.769652447082759	2.20039382799949	8.56564710414974e-05	0.000747881382797815	1.72049915976169	0.000217605694563496	0.00205692356692653
Unigene0000052	At2g38610	38.67	34.092	30.483	18.36	21.479	16.677	12.979	15.962	34.415	18.8387	14.4705	-0.869341	3.95405379271851e-07	3.95863762524031e-06	-1.24992	3.25434079400089e-07	4.32061565926891e-06	-0.380582	0.103588467887142	0.364335070243762
Unigene0000054	TET7	40.289	42.962	44.203	48.6	44.68	48.435	10.303	9.855	42.4847	47.2383	10.079	0.153015818757741	0.812959952452827	0.885552817024386	-2.07559	2.20158498115393e-20	1.08515985256613e-18	-2.22861	2.31058400953153e-29	2.33919710046182e-27
Unigene0000055	TET8	42.615	45.361	47.174	18.458	14.289	16.492	6.168	9.439	45.05	16.413	7.8035	-1.45669	7.40016055090477e-10	1.01075735961919e-08	-2.52933	3.88171757404989e-12	9.4476424843436e-11	-1.07265	0.0157341743904157	0.0849623067402915
Unigene0000056	TET7	53.44	61.809	50.372	24.942	23.806	25.493	10.064	10.133	55.207	24.747	10.0985	-1.1576	3.16607543621612e-10	4.46249823590993e-09	-2.45071	8.70118517166019e-17	3.28478122874846e-15	-1.29311	8.27822000050375e-05	0.000859709147163366
Unigene0000070	PCMP-E1	2.375	1.249	5.928	1.401	0.59	0.774	3.184	1.066	3.184	0.9217	2.125	-1.78852	0.0117057126641441	0.0482612361886552	-0.583377	0.360190084835605	0.729335606338946	1.20514586151151	0.285402074164553	0.697362119126204
Unigene0000081	At4g36750	13.724	12.531	18.929	6.685	6.368	5.04	6.992	8.533	15.0613	6.031	7.7625	-1.32038	1.18604901537981e-06	1.11085661169346e-05	-0.956256	0.00270352965027706	0.0165078552568651	0.364124128135179	0.487155128904291	0.866742786307844
Unigene0000082	--	4.117	1.125	1.989	0	0	0	0	0.47	2.4103	0	0.235	-11.235	6.34075167327508e-06	5.33670976636707e-05	-3.3585	0.00870053974920551	0.0453395776165045	7.87652	0.492127046456968	0.866742786307844
Unigene0000083	LAZY1	5.054	3.747	3.853	1.711	1.118	1.239	2.212	2.822	4.218	1.356	2.517	-1.6372	1.003728385922e-05	8.18686251085869e-05	-0.744854	0.0434387040063037	0.169944821868911	0.892348038024636	0.149857120792819	0.470480938756989
Unigene0000088	--	1.272	1.747	1.573	0.285	0.15	0	2.268	1.24	1.5307	0.145	1.754	-3.40004	0.00556954564400418	0.0253937530418582	0.196488606490198	0.999998952839004	1	3.5965239424298	0.0238534968549484	0.118907773792403
Unigene0000090	--	4.076	3.893	0.989	0.806	0.283	0	0	0	2.986	0.363	0	-3.04017	0.0113808075239164	0.047038855505915	-11.544	0.00229158727206085	0.0142770827730741	-8.50383	0.467753007101551	0.866742786307844
Unigene0000095	--	16.332	18.465	15.626	0.718	1.134	0.529	0	0	16.8077	0.7937	0	-4.40444	6.71539134944769e-47	5.18514357139279e-45	-14.0368	5.03972511613878e-13	1.34023853775674e-11	-9.63239	0.000656052889698121	0.00553051349415103
Unigene0000097	At5g47800	23.945	21.092	25.286	3.164	4.481	4.038	0	0	23.441	3.8943	0	-2.58959	3.03473933413099e-37	1.7396544702408e-35	-14.5167	1.94413597549519e-14	5.87823613177213e-13	-11.9272	1.79663172823477e-08	3.46620308849399e-07
Unigene0000104	At1g61730	4.731	3.296	3.001	0.714	1.074	1.014	1.97	0.665	3.676	0.934	1.3175	-1.97664	0.000167624045955899	0.00110239762430991	-1.48033	0.0191710441525263	0.0880894641931075	0.496308506814915	0.664789479617945	0.897282803427244
Unigene0000110	ZOX1	0.17	0.425	0.175	0.954	0.803	0.948	152.483	61.057	0.2567	0.9017	106.77	1.81269824313191	0.09110554711196	0.258140506014031	8.70039467825719	8.304140310515e-43	1.23726954424975e-40	6.88769643512528	2.70904389375666e-51	6.7310002366771e-49
Unigene0000115	LPXD2	5.652	6.238	6.504	2.8	2.792	3.255	4.687	9.927	6.1313	2.949	7.307	-1.05598	0.00820398131098446	0.0355487959816938	0.253078367649097	0.905367625160961	0.95364906249443	1.30905338494336	0.0368523991218799	0.168220935713048
Unigene0000116	RPM1	1.507	2.587	2.33	0.211	0.222	0	0.959	0.459	2.1413	0.1443	0.709	-3.89103	0.00481741640717147	0.0223766950238286	-1.59465	0.145278704534232	0.417754801103927	2.29638110323395	0.336938655891466	0.761398248621217
Unigene0000119	DBR	6.08	6.694	6.103	11.3	10.198	10.304	2.853	2.242	6.2923	10.6007	2.5475	0.752487993505593	0.0154816846328128	0.0611023201751648	-1.30451	0.00144640517895194	0.00952733402921858	-2.057	1.38826832200716e-08	2.72598245150321e-07
Unigene0000121	At1g15670	17.332	18.286	20.641	4.707	4.32	2.8	243.506	129.18	18.753	3.9423	186.343	-2.25	8.20593233575655e-15	1.69432883560429e-13	3.31276731158714	4.63095354333638e-28	3.57921558328221e-26	5.56276705010881	2.92660144734178e-61	1.03013661130276e-58
Unigene0000122	CIP73	3.058	1.697	2.652	5.061	4.297	3.486	7.975	8.456	2.469	4.2813	8.2155	0.794133327861831	0.0769522112851036	0.226991167292521	1.73442154460691	0.000669250188084925	0.00481455906833153	0.940288216745081	0.0114313127626127	0.0653465685344919
Unigene0000123	--	3.55	3.927	3.555	0	0.838	0.251	2.196	2.842	3.6773	0.363	2.519	-3.34062	5.76128141342976e-06	4.87689463946112e-05	-0.545809	0.232618029409661	0.56912095048532	2.79480966873849	0.0251119262706475	0.124034285347712
Unigene0000125	PERK3	8.252	8.2	6.892	24.579	20.404	18.424	1.611	0.734	7.7813	21.1357	1.1725	1.44159033129938	2.95038365980724e-10	4.17032347516465e-09	-2.73043	9.19055256654965e-10	1.71411897951705e-08	-4.17202	1.19919257002127e-27	1.14397253574301e-25
Unigene0000126	--	3.109	1.691	2.584	4.553	3.137	3.415	0	0	2.4613	3.7017	0	0.588734934788572	0.249811310242403	0.526919619342132	-11.2652	5.47876015975813e-07	7.04703614771712e-06	-11.854	3.46501159738631e-08	6.44276917948841e-07
Unigene0000127	--	6.234	3.313	4.375	0	0	0	0	0	4.6407	0	0	-12.1801	1.82381991367454e-08	2.15730444813561e-07	-12.1801	4.86885406994052e-06	5.36676458952614e-05	0	1	1
Unigene0000128	--	2.206	1.929	1.819	0.33	0.347	0	5.526	5.017	1.9847	0.2257	5.2715	-3.13663	9.36010123033496e-05	0.000644715009061616	1.40931681684148	0.0248492261969634	0.108893911109496	4.54594829950452	1.07321916687781e-07	1.85869825188428e-06
Unigene0000129	--	0	0	0	1.656	1.294	1.239	5.826	4.992	0	1.3963	5.409	10.4474276681454	1.77783121870137e-07	1.86816883994526e-06	12.4011461821535	1.01641920545707e-11	2.36724486035293e-10	1.95371851400813	1.44916413593218e-05	0.000175865840789982
Unigene0000138	CRR6	0	0	0	1.362	3.345	1.504	0	0	0	2.0703	0	11.0156473517255	5.37331887491449e-05	0.000388010253091414	0	1	1	-11.0156	0.000661073811409961	0.00556913483451517
Unigene0000142	--	3.482	3.189	1.914	1.301	0	0	0	0	2.8617	0.4337	0	-2.7222	0.0219878461106997	0.0819792749501319	-11.4826	0.00172507161328409	0.0111299569774172	-8.76044	0.475343082644794	0.866742786307844
Unigene0000144	--	1.255	1.567	2.957	0	0.212	0	2.512	0.218	1.9263	0.0707	1.365	-4.76868	0.00224456467393218	0.0114559743350202	-0.496956	0.560701436349825	0.812888497908399	4.27172728196517	0.0821139381460896	0.309218559546666
Unigene0000155	At2g25060	1.903	2.575	1.635	12.802	9.173	13.357	6.666	5.024	2.0377	11.7773	5.845	2.53102294438976	7.48522676504822e-08	8.2507802016733e-07	1.52028495837533	0.0699398914696585	0.245587133579847	-1.01074	0.0147209230765624	0.0804913183395207
Unigene0000160	NFYB6	38.983	32.635	36.982	98.33	86.189	83.261	0	0	36.2	89.26	0	1.30202410928129	3.42699999215607e-11	5.2716747991633e-10	-15.1437	2.87519746710969e-12	7.08814409232001e-11	-16.4457	3.03656262115848e-15	1.25268505744265e-13
Unigene0000169	--	3.563	5.664	4.007	0	0	0.401	0.413	0.592	4.4113	0.1337	0.5025	-5.0445	1.86154200513289e-05	0.000145416611337939	-3.13402	0.000899942270716901	0.00627206542448681	1.91048386033252	0.474112642082841	0.866742786307844
Unigene0000171	--	4.024	2.741	3.959	0.82	1.727	2.718	0.466	0	3.5747	1.755	0.233	-1.02634	0.0939952706481151	0.264751568474689	-3.93941	0.00268798148413601	0.0164205937246257	-2.91307	0.0642667594066655	0.25809220989271
Unigene0000173	--	13.063	9.582	10.687	7.438	3.916	7.703	3.961	3.284	11.1107	6.3523	3.6225	-0.806587	0.0311531943709252	0.109547551346703	-1.61689	0.00232258103306923	0.0144416850319477	-0.810301	0.183330323909837	0.535776027237346
Unigene0000176	--	2.782	2.884	2.651	3.825	3.717	2.405	14.507	13.428	2.7723	3.3157	13.9675	0.258198244619782	0.680047295456407	0.827796689473157	2.33290118388194	2.33173109267402e-10	4.65224280712718e-09	2.07470293926216	3.8937841683988e-09	8.3275502200664e-08
Unigene0000184	--	6.166	7.538	5.951	0.735	0	0	0.668	2.877	6.5517	0.245	1.7725	-4.74101	8.14644113935855e-09	1.00317892344128e-07	-1.88608	0.00378997906470118	0.0221693125302057	2.85493197312431	0.134006879296305	0.434757543541629
Unigene0000185	APUM7	2.238	2.076	2.438	4.3	2.867	3.484	0.733	0.935	2.2507	3.5503	0.834	0.657602079257033	0.186146343194388	0.434161140745062	-1.43223	0.0195478927728466	0.0895375747808745	-2.08984	0.000206335871856812	0.00195949492096845
Unigene0000187	--	6.157	3.325	3.259	0.933	0.589	0.824	0.212	0.608	4.247	0.782	0.41	-2.4412	0.000627194268819012	0.00365309281183257	-3.37275	0.00122548532580571	0.00823127446595125	-0.931545	0.519295199498249	0.871702617156322
Unigene0000191	mcfF	94.214	100.475	88.263	58.555	58.539	56.343	35.687	38.654	94.3173	57.8123	37.1705	-0.706146	5.58424689844512e-11	8.43657700276215e-10	-1.34336	1.38000171801973e-14	4.23461686150839e-13	-0.637219	8.78398647538385e-05	0.000906045979817438
Unigene0000192	SLC25A28	7.59	6.927	8.526	1.2	2.067	1.687	4.214	4.742	7.681	1.6513	4.478	-2.21766	2.5010400794208e-08	2.91239390869327e-07	-0.77844	0.0321329286398794	0.13404427265854	1.43922316032739	0.0233168152515434	0.117022738370509
Unigene0000194	--	2.082	2.601	3.935	0.389	0	0	5.304	2.96	2.8727	0.1297	4.132	-4.46951	0.0074340993377543	0.0326598872315872	0.524449656475831	0.776746021411648	0.895703441302347	4.99396069460002	0.0125793388942508	0.0706669969063019
Unigene0000197	--	1.835	2.005	2.246	0.129	0.135	0	1.753	0.559	2.0287	0.088	1.156	-4.52688	0.000332105898220932	0.002055181698376	-0.81139	0.273495103175081	0.63197560829503	3.71549406386338	0.0469396487069137	0.202801565465902
Unigene0000206	--	0.867	0.773	1.915	1.805	2.046	1.687	5.678	6.487	1.185	1.846	6.0825	0.639515493860153	0.517100590387913	0.774466617998169	2.35977735604017	0.00598956767144553	0.0330127581390293	1.72026186218002	0.00576232598141307	0.0365914678331943
Unigene0000207	At1g29970	20.59	23.043	19.124	15.541	16.362	15.905	57.122	26.077	20.919	15.936	41.5995	-0.392524	0.0131906132505891	0.0532071180375593	0.991752300719028	0.0192537326408894	0.0884383003633303	1.3842766356589	0.000141703894795677	0.00139407467091065
Unigene0000213	PIP2-7	80.558	88.092	85.277	73.503	69.82	69.678	27.605	30.586	84.6423	71.0003	29.0955	-0.253554	0.00278966878501778	0.0138692675243872	-1.54058	2.98067067491007e-17	1.17622427725769e-15	-1.28703	6.3942761661722e-14	2.34405408348154e-12
Unigene0000215	ABC1K1	13.732	9.676	11.181	4.912	3.91	5.294	8.37	5.663	11.5297	4.7053	7.0165	-1.29298	4.75707463646072e-08	5.36721235467306e-07	-0.716527	0.00783281616947633	0.041511065459699	0.576454629363647	0.162561790250049	0.493415821498312
Unigene0000216	--	32.961	29.725	33.051	11.881	13.356	9.565	25.508	23.523	31.9123	11.6007	24.5155	-1.45991	1.18692497547126e-13	2.24585766018439e-12	-0.38042	0.0233933779974965	0.103644209793759	1.07948646958585	0.000401655464417091	0.00356584130775706
Unigene0000220	--	22.953	27.194	27.531	12.746	14.559	14.08	12.021	12.544	25.8927	13.795	12.2825	-0.908398	8.01040653207976e-07	7.68279598970064e-06	-1.07594	1.51655042221099e-05	0.00015355758803501	-0.167541	0.404245084239854	0.827448679591753
Unigene0000225	NUP1	19.218	19.812	20.214	23.735	19.53	24.647	48.745	56.784	19.748	22.6373	52.7645	0.196997469225268	0.602163390281037	0.800697234932118	1.41786105933407	1.6340830198668e-09	2.96446111921252e-08	1.2208635901088	4.3628742331878e-10	1.05104349793811e-08
Unigene0000226	SKIP4	28.721	36.545	26.267	16.341	21.155	17.383	16.227	13.022	30.511	18.293	14.6245	-0.738038	1.56454818149406e-05	0.000123601950995392	-1.06094	6.79766940648059e-06	7.31886452885411e-05	-0.322904	0.159204421681841	0.485882794656003
Unigene0000231	MED23	15.471	13.733	13.442	24.702	24.56	22.358	37.08	32.715	14.2153	23.8733	34.8975	0.747952088973994	1.14370249885833e-05	9.24315440334577e-05	1.29567575885303	1.78076064843466e-07	2.46137553401186e-06	0.547723669879037	0.00295042413447323	0.0206139263870611
Unigene0000235	GATA5	29.363	23.528	22.566	23.833	21.49	21.245	1.877	1.026	25.1523	22.1893	1.4515	-0.180826	0.150017251582866	0.371498898914158	-4.11508	3.75610968495777e-21	1.934100342443e-19	-3.93425	3.28523330085228e-21	2.13666627770572e-19
Unigene0000239	--	3.76	6.141	4.547	1.135	1.451	1.433	6.722	5.197	4.816	1.3397	5.9595	-1.84596	4.6601694005584e-06	4.0015106366926e-05	0.307355902049553	0.763154066678944	0.884842326271885	2.15331721747166	3.37058028406656e-05	0.00037998994513283
Unigene0000242	SUD1	73.923	70.758	71.284	201.702	189.074	184.454	511.166	623.465	71.9883	191.743	567.316	1.41334139527131	7.32868412205549e-30	3.26572412151179e-28	2.97831625867157	1.48992772196301e-48	2.76699349521239e-46	1.56497486340026	1.3449013361641e-20	8.42280466133087e-19
Unigene0000243	PDF1A	17.981	15.768	16.432	3.86	2.258	2.053	8.446	5.282	16.727	2.7237	6.864	-2.61856	7.15566109978315e-14	1.37392843330104e-12	-1.28506	0.000229912172586576	0.00184539603418502	1.33349940153333	0.0438374686678447	0.192441702508571
Unigene0000250	ABCC5	2.356	0.736	0.607	10.234	11.817	10.211	0.375	0.717	1.233	10.754	0.546	3.12462867187263	3.25999155651381e-05	0.00024490624919453	-1.1752	0.451459382453287	0.80367343734914	-4.29983	2.30868565286548e-05	0.000268722244622416
Unigene0000251	ABCC5	134.387	149.784	145.372	138.432	135.117	143.825	25.055	32.627	143.181	139.125	28.841	-0.0414618	0.229344647347334	0.49652281863376	-2.31165	2.3011542130385e-23	1.38300427016902e-21	-2.27019	4.19397108168731e-26	3.68207414943056e-24
Unigene0000266	CNL	9.211	9.495	8.138	0.41	0.345	0.181	0.931	0.089	8.948	0.312	0.51	-4.84195	3.29134147535478e-20	9.33608221706134e-19	-4.133	6.67886957836221e-12	1.58711245520262e-10	0.70895121799661	0.690998765007891	0.905215962018611
Unigene0000267	CNL	3.313	3.448	2.988	67.468	67.531	63.676	7.208	4.204	3.2497	66.225	5.706	4.34901229165197	1.12136502976996e-112	3.29980349426973e-110	0.81218800508934	0.207378265763945	0.53130348615023	-3.53682	6.32169554994272e-51	1.54546145550529e-48
Unigene0000268	AAE1	41.297	38.998	40.717	24.923	24.456	22.988	21.167	18.231	40.3373	24.1223	19.699	-0.741746	6.52352039810496e-08	7.24094359695774e-07	-1.03399	1.66314477640449e-07	2.30898705529842e-06	-0.292247	0.0779554828993904	0.297547916998669
Unigene0000269	Os05g0125500	7.169	6.715	4.311	4.286	3.949	2.811	13.239	14.992	6.065	3.682	14.1155	-0.720018	0.0570985577493198	0.17924119361118	1.21870068245561	0.0205541296024242	0.0933121526427382	1.93871870111357	2.16210365162658e-05	0.00025340641380171
Unigene0000276	NEK6	24.821	21.598	21.65	8.317	8.048	7.972	14.59	16.016	22.6897	8.1123	15.303	-1.48385	6.49955494215311e-17	1.53554159757344e-15	-0.568221	0.00268658103186704	0.0164145974934475	0.915625667992121	0.000696965573227535	0.00584108162836084
Unigene0000278	PRXIIB	392.347	384.833	373.35	919.85	947.676	864.714	53.631	53.025	383.51	910.747	53.328	1.24778561330863	9.92255784628326e-25	3.54322276855235e-23	-2.8463	1.64218029804833e-53	3.64587286510894e-51	-4.09408	1.09905053608104e-162	4.17804061291209e-159
Unigene0000286	ATL80	11.302	13.908	13.535	5.776	6.866	7.204	22.862	21.665	12.915	6.6153	22.2635	-0.965162	0.0017168303868166	0.009050265916491	0.785632770235493	0.106547528308391	0.335162412340728	1.7507946557436	6.08002233179437e-06	7.89385413057251e-05
Unigene0000289	--	3.786	1.478	1.22	0	0	0.293	0	0	2.1613	0.0977	0	-4.46791	0.00498896289953361	0.0230777294069483	-11.0777	0.00702909771015145	0.0378271933421877	-6.60979	0.833026237013191	0.931876477600426
Unigene0000292	PREPL	3.364	5.145	5.025	3.387	1.702	1.871	10.581	10.288	4.5113	2.32	10.4345	-0.959429	0.0113740025640003	0.0470205136435274	1.20973567820537	0.00745420860200494	0.039776249904523	2.16916476067884	4.66660956554586e-06	6.20283785434356e-05
Unigene0000298	--	0.438	0	0	2.703	1.294	2.986	0.279	0	0.146	2.3277	0.1395	3.99484419778307	0.0117555598179494	0.0484391006459764	-0.0657032	0.92690293651208	0.95364906249443	-4.06055	0.0240191535455686	0.119568928440357
Unigene0000299	RALFL24	17.304	12.685	15.123	10.964	10.434	8.152	2.395	1.604	15.0373	9.85	1.9995	-0.610353	0.0338332957359782	0.117354536488909	-2.91084	1.72922712839317e-07	2.39648557523079e-06	-2.30048	9.42417019355283e-05	0.000966311071902659
Unigene0000300	--	2.625	2.893	2.228	1.731	1.094	1.339	0.197	0.188	2.582	1.388	0.1925	-0.895481	0.164557653247277	0.400209209519808	-3.74556	0.00482581810150043	0.0273624794120019	-2.85008	0.052125011125624	0.219925893223152
Unigene0000302	At2g35920	42.725	40.438	42.353	43.933	46.866	40.897	93.4	128.308	41.8387	43.8987	110.854	0.0693402456112521	0.688306565930128	0.835095205727059	1.40575204764738	5.66713657161459e-08	8.34220811897083e-07	1.33641180203613	2.27672182029844e-10	5.6568352940291e-09
Unigene0000305	RE1	0.556	0.316	1.094	3.626	3.758	3.38	0.966	1.478	0.6553	3.588	1.222	2.45287906929984	3.06954594349664e-06	2.70678761712203e-05	0.898943464199306	0.468253552894894	0.80367343734914	-1.55394	0.000693271595686834	0.00581268630569806
Unigene0000322	--	7.785	8.06	7.708	4.593	5.562	7.104	3.653	1.997	7.851	5.753	2.825	-0.448562	0.0790462903896309	0.230998450199976	-1.47463	0.000937791630097353	0.00650807295159476	-1.02606	0.0346065716908613	0.160513521574926
Unigene0000323	--	2.39	1.493	1.415	1.191	0.993	0.767	19.562	16.285	1.766	0.9837	17.9235	-0.844244	0.0516398710774914	0.165812672833736	3.34329513815803	2.82232567435466e-17	1.11598630385898e-15	4.18753906109565	2.89002531855627e-33	3.59621317462902e-31
Unigene0000325	ksh	68.236	56.573	71.238	27.018	24.333	33.442	25.887	15.21	65.349	28.2643	20.5485	-1.20918	4.05911514987442e-08	4.61776656483136e-07	-1.66913	2.98646048392228e-07	3.99201594039695e-06	-0.45995	0.167058737371822	0.503354719538865
Unigene0000330	--	0.545	0.454	0.843	4.072	3.752	3.487	5.899	6.97	0.614	3.7703	6.4345	2.61838151639018	3.7908026299789e-05	0.000281799115587028	3.38951748586589	8.1700683645081e-06	8.66436302834728e-05	0.771135969475711	0.116347914158074	0.395007919634139
Unigene0000331	--	2.403	5.401	2.477	8.081	8.508	7.935	8.976	8.781	3.427	8.1747	8.8785	1.25421371206844	0.0100316086714482	0.0421620488872145	1.3733697656467	0.0505190521291803	0.191381730381417	0.119156053578259	0.928426891409282	0.960175969229116
Unigene0000337	At4g27190	3.077	3.223	4.553	2.17	1.523	1.168	5.626	2.539	3.6177	1.6203	4.0825	-1.15877	0.00169067217162697	0.00892658727937971	0.174393402233943	0.92461777497848	0.95364906249443	1.33316225238163	0.0293866691786934	0.140635013385539
Unigene0000341	BSL3	40.716	41.246	48.407	38.139	33.747	31.935	78.822	87.078	43.4563	34.607	82.95	-0.328503	0.00921431738478746	0.039315608445096	0.93267553020036	0.00135814953013765	0.00900122932992964	1.2611780981208	2.90427178492796e-09	6.34334340155338e-08
Unigene0000343	--	0.784	0.587	0.646	2.811	5.18	2.912	0.2	0	0.6723	3.6343	0.1	2.43444216333538	0.00333524574199862	0.016224327722603	-2.74918	0.194033854905921	0.507022780835956	-5.18362	0.00142812948176286	0.0109478407439434
Unigene0000344	RPM1	0	0.118	0.194	2.431	3.45	1.985	0.6	0	0.104	2.622	0.3	4.65601225208066	2.04690801921308e-05	0.000158741762755019	1.52837897235479	0.641088254520539	0.859893676000431	-3.12763	0.00226161949699297	0.0163498079639037
Unigene0000349	--	0	0	0	1.195	3.145	1.98	0.679	0.325	0	2.1067	0.502	11.0407463423433	0.00337099511651005	0.0163632834849738	8.97154355395077	0.492127048284347	0.80367343734914	-2.0692	0.139206103198109	0.446688614254756
Unigene0000354	--	11.156	11.471	10.339	0.039	0.042	0.218	0	0	10.9887	0.0997	0	-6.78469	2.18932413681797e-32	1.07307946525886e-30	-13.4237	5.46496849323319e-13	1.44792104727241e-11	-6.63904	0.198624914876883	0.563171817195205
Unigene0000356	HXK2	79.727	74.899	78.657	46.302	44.709	39.012	6.439	10.044	77.761	43.341	8.2415	-0.843314	5.70543889144553e-11	8.60821364988853e-10	-3.23807	9.85546640631377e-38	1.19935210827518e-35	-2.39475	1.20579625007189e-19	6.99822052618062e-18
Unigene0000357	--	3.075	3.129	3.052	0.638	1.075	0.705	19.435	6.382	3.0853	0.806	12.9085	-1.93657	0.00185862214616008	0.00969735006282574	2.06482309677414	0.00137412550359281	0.00909326942852926	4.0013977166325	1.68822637970434e-08	3.26771516417823e-07
Unigene0000358	--	1.823	0.719	1.781	0	0.113	0	0	0	1.441	0.0377	0	-5.25764	0.000334206120161723	0.00206656896716392	-10.4929	0.000686781801530309	0.00492891726810732	-5.23522	0.833026237013191	0.931876477600426
Unigene0000361	PCAS-1	133.29	128.469	129.328	47.154	44.43	41.7	14.248	12.197	130.362	44.428	13.2225	-1.55299	1.67525869098515e-40	1.073408496098e-38	-3.30146	2.062671484215e-67	6.99799250603524e-65	-1.74847	5.41785642058906e-21	3.47611496757288e-19
Unigene0000366	--	13.833	18.237	20.598	2.297	3.326	2.538	0.653	2.185	17.556	2.7203	1.419	-2.69011	4.53272101495085e-09	5.73005171169252e-08	-3.62902	1.54127710803529e-07	2.14816696129884e-06	-0.938909	0.366228621417324	0.797452563236591
Unigene0000367	CYP734A2	46.742	53.355	44.785	9.46	8.17	10.287	13.099	17.749	48.294	9.3057	15.424	-2.37566	8.33469345694194e-56	7.74512356188247e-54	-1.64667	4.02812795780254e-15	1.30019940766451e-13	0.72899554155845	0.0238035188647902	0.118744277887934
Unigene0000369	--	0	0.362	0	6.585	7.19	7.813	0	0.442	0.1207	7.196	0.221	5.89809608488943	1.93420387398973e-13	3.6057336038534e-12	0.873019173029378	0.768378564423926	0.888297804612227	-5.02508	5.65717543039978e-11	1.50179835186207e-09
Unigene0000374	--	4.975	5.385	4.274	10.039	7.829	9.447	1.901	0.202	4.878	9.105	1.0515	0.900369259068017	0.0534701027877954	0.170717565067146	-2.21384	0.00922695803719682	0.0476587311891618	-3.11421	2.5086936571062e-05	0.000289828261282152
Unigene0000376	pfbA	107.079	111.537	110.201	22.172	23.344	20.069	19.419	24.943	109.606	21.8617	22.181	-2.32585	4.81799833416163e-68	6.02834021489464e-66	-2.30493	2.93706162517125e-30	2.52945556732194e-28	0.0209210170312412	0.821233877370937	0.931876477600426
Unigene0000378	--	0	0	0	1.618	2.839	2.383	1.991	1.465	0	2.28	1.728	11.1548181090521	8.69385404937334e-06	7.16762573343168e-05	10.7548875021635	0.00314286773477785	0.0188396578891139	-0.399931	0.530312146020166	0.871702617156322
Unigene0000380	RAD50	26.823	23.959	22.576	20.06	18.715	16.231	41.255	40.081	24.4527	18.3353	40.668	-0.415365	0.000818723172754937	0.00466302462521328	0.733902236905917	0.0118616629108035	0.0589405518629583	1.14926754841002	1.26551592529531e-08	2.50435127017704e-07
Unigene0000384	--	1.057	1.321	0.156	5.08	4.814	4.864	3.078	8.465	0.8447	4.9193	5.7715	2.54200879142845	0.00044854260060195	0.00269491883719193	2.77249229707542	0.00911363753467812	0.0471479891233916	0.230483505646964	0.794841927648488	0.931876477600426
Unigene0000386	GLYI4	30.747	30.342	28.956	4.823	5.227	5.014	0	0	30.015	5.0213	0	-2.57954	3.15195474267054e-25	1.15245793011808e-23	-14.8734	4.7031008187257e-12	1.13586044457427e-10	-12.2939	1.68039115727931e-06	2.41558214573542e-05
Unigene0000387	CYP72A154	0.323	1.514	1.249	0	0	0	22.022	25.888	1.0287	0	23.955	-10.0066	0.000167691162664532	0.00110265648067718	4.54147934717017	7.42169487427589e-20	3.52512514540531e-18	14.5480391930198	3.93117563650699e-17	1.88097724130665e-15
Unigene0000394	--	13.111	13.485	14.045	4.611	3.945	3.184	1.965	5.324	13.547	3.9133	3.6445	-1.7915	5.45922337821536e-05	0.000393742026003964	-1.89418	0.00151244514371844	0.00992147303577113	-0.102677	0.837967913165296	0.934795334719466
Unigene0000396	--	7.062	8.002	7.514	3.735	3.865	4.055	9.465	9.47	7.526	3.885	9.4675	-0.953969	5.35119620706881e-08	6.00004573869646e-07	0.3311002267039	0.57628282908337	0.812888497908399	1.28506891747671	1.9236996446727e-07	3.20462059562807e-06
Unigene0000404	IRKI	9.965	8.938	6.724	12.898	12.403	12.678	32.883	21.962	8.5423	12.6597	27.4225	0.567537318523213	0.0908001909925364	0.257491487955898	1.68265800177655	1.80410280292204e-05	0.000180072449203069	1.11512068325334	0.000192078007063884	0.00183879260602708
Unigene0000405	SOT14	0	0	0	17.757	18.486	20.057	0	0	0	18.7667	0	14.1958848011338	4.12708619228373e-13	7.47617993956514e-12	0	1	1	-14.1959	2.31295799341435e-09	5.11352707878142e-08
Unigene0000406	SOT14	15.116	15.283	16.139	360.102	346.424	334.286	7.563	0.877	15.5127	346.937	4.22	4.48315647919013	5.72535279268287e-183	5.05434144538044e-180	-1.87813	0.0017596065800188	0.0113257331868145	-6.36129	1.30917951998151e-12	4.21052956447523e-11
Unigene0000407	CLSY1	43.357	43.718	40.389	82.651	85.025	77.641	19.954	13.969	42.488	81.7723	16.9615	0.944557372996043	2.86522956914776e-14	5.68126328245391e-13	-1.32479	1.96140086157892e-13	5.42977558893683e-12	-2.26935	1.58478050779331e-39	2.60239442780832e-37
Unigene0000408	RLPH2	55.539	57.007	48.697	18.368	15.823	12.781	5.014	4.277	53.7477	15.6573	4.6455	-1.77936	6.14101937928645e-23	2.01202586277553e-21	-3.5323	3.29102826332159e-37	3.89666216747501e-35	-1.75293	1.07607252815429e-06	1.60387755960734e-05
Unigene0000411	--	0.843	3.42	4.994	0	0	0	0	0	3.0857	0	0	-11.5914	6.53266850939118e-05	0.000463340098561104	-11.5914	0.00124908352987487	0.00836540124079845	0	1	1
Unigene0000412	45871	22.378	22.389	17.205	18.156	16.635	15.77	8.66	7.229	20.6573	16.8537	7.9445	-0.293592	0.0823815569762877	0.23740087283305	-1.37863	9.79149468043168e-06	0.000102548340184433	-1.08503	0.000435786355247002	0.00383703955870637
Unigene0000418	--	4.629	5.001	6.32	1.823	1.92	1.395	1.753	3.048	5.3167	1.7127	2.4005	-1.63428	0.000685532211342631	0.00396468956584617	-1.14719	0.0374432583145277	0.151341427101572	0.487090546478931	0.604005256363747	0.884605390583007
Unigene0000422	ARF4	17.824	20.063	15.425	22.893	23.791	20.057	8.912	2.734	17.7707	22.247	5.823	0.324112997189488	0.162427345576821	0.395771998565676	-1.60966	4.13151219678176e-06	4.59930031781226e-05	-1.93378	3.54867054080738e-07	5.68250676532404e-06
Unigene0000426	MYB123	12.009	14.481	14.087	0.309	0.326	0	0.176	0	13.5257	0.2117	0.088	-5.99776	3.8695980227478e-14	7.60443487764924e-13	-7.26398	7.03859417581675e-07	8.89425450101475e-06	-1.26622	0.654401820512865	0.897282803427244
Unigene0000427	PGK1	28.425	27.992	26.638	14.603	15.997	13.388	11.888	9.059	27.685	14.6627	10.4735	-0.916957	2.52048919625792e-10	3.59787832592678e-09	-1.40236	7.37600672001518e-11	1.56614744690954e-09	-0.485404	0.0220413261110657	0.111735032952682
Unigene0000429	TFCD	19.158	18.307	14.933	42.089	40.014	39.808	21.07	18.326	17.466	40.637	19.698	1.21824465472708	3.52697956020051e-14	6.95521419749443e-13	0.173499910450215	0.907633986757024	0.95364906249443	-1.04474	1.67500672188802e-11	4.74127926526977e-10
Unigene0000430	--	10.853	9.413	15.694	2.535	3.736	2.613	2.496	2.571	11.9867	2.9613	2.5335	-2.01711	4.82987627004896e-07	4.77530275520072e-06	-2.24223	1.42281460489907e-05	0.00014470205476323	-0.225115	0.67221381739512	0.897282803427244
Unigene0000432	At4g40080	0.636	0.397	0.328	16.751	14.634	12.402	0.405	0	0.4537	14.5957	0.2025	5.00776363715583	1.72875395305154e-14	3.48434700857054e-13	-1.16371	0.544255592233515	0.812888497908399	-6.17147	1.52963794973257e-08	2.98277438620589e-07
Unigene0000436	--	1.912	1.492	0.739	0	0	0	0	0	1.381	0	0	-10.4315	0.0098939990907377	0.0416608201683869	-10.4315	0.0344486458844767	0.141623817164787	0	1	1
Unigene0000439	SKP1B	3.062	4.207	3.683	1.373	2.048	0.632	4.16	3.233	3.6507	1.351	3.6965	-1.43413	0.00742789081474631	0.0326380257169131	0.0179999674627541	0.766225033591766	0.886946444931175	1.45213223867381	0.0711545808033674	0.277814552379193
Unigene0000446	rpoB	2.144	2.677	1.62	0.16	0.169	0.708	1.638	0	2.147	0.3457	0.819	-2.63487	0.00599722346644195	0.0270639860847189	-1.39039	0.206190104189967	0.528946797233123	1.24448196354894	0.558830294687377	0.871702617156322
Unigene0000456	At5g42610	39.01	38.656	47.558	70.051	71.547	60.316	33.172	10.102	41.7413	67.3047	21.637	0.689229854763306	0.00106694242129751	0.00592222364516767	-0.947976	0.00443267468716966	0.0254370028489546	-1.63721	1.24909889599963e-05	0.000153547274151742
Unigene0000457	At3g07870	4.304	3.101	5.034	1.949	1.465	2.05	2.214	1.613	4.1463	1.8213	1.9135	-1.18684	0.00417604714032934	0.0197356232092224	-1.11562	0.0267895743312938	0.115919044275498	0.0712189180995642	0.984255599958613	0.995357309792947
Unigene0000474	FOLT1	3.033	3.29	1.728	1.969	1.131	1.681	5.693	6.418	2.6837	1.5937	6.0555	-0.751856	0.10657706284156	0.289383312078859	1.17404059938877	0.0608735838535729	0.221451220358741	1.92589618257512	0.000477240122264969	0.00415964306956387
Unigene0000475	RLP7	17.42	13.645	15.333	0.492	1.088	0.435	0	0.16	15.466	0.6717	0.08	-4.52521	3.50989412928648e-45	2.56548397755354e-43	-7.59488	2.46380019325208e-18	1.05803005449512e-16	-3.06967	0.0218040232800203	0.110842463892748
Unigene0000477	RLP7	2.316	3.255	2.507	0.325	0.205	0.574	2.729	2.54	2.6927	0.368	2.6345	-2.87126	5.17136098444475e-07	5.09517575565606e-06	-0.0315065	0.675919106160777	0.860107617872346	2.83975150831646	0.000265131436244411	0.00245409582391802
Unigene0000480	FATB	3.419	3.131	3.289	1.405	0.942	0.423	3.048	1.111	3.2797	0.9233	2.0795	-1.82863	0.00332308747892948	0.0161731054441596	-0.657313	0.240482375328239	0.579301478249499	1.17131320943096	0.297874600472641	0.714893298482519
Unigene0000481	FATB1	150.261	148.749	150.507	97.324	92.515	94.981	71.701	76.801	149.839	94.94	74.251	-0.658325	2.72411434576935e-11	4.22975049834017e-10	-1.01293	1.27422961186632e-10	2.62451114090868e-09	-0.354606	0.0043666900529656	0.0287993966626453
Unigene0000482	--	0.469	1.507	0.829	1.654	2.928	2.242	4.953	4.329	0.935	2.2747	4.641	1.28261687582214	0.0361219024047032	0.123982952732784	2.31139742739519	0.000948351911997278	0.00657204772262257	1.02878055157306	0.0483338326440381	0.207254035075642
Unigene0000484	RE1	2.243	2.189	2.445	18.465	18.832	18.993	14.083	13.22	2.2923	18.7633	13.6515	3.03302739750006	5.02077027592465e-63	5.5558529242725e-61	2.57417073036696	9.25653352938176e-18	3.80211629576089e-16	-0.458857	0.000616843744930473	0.00523363797869254
Unigene0000495	--	1.222	4.198	7.245	0.343	1.443	0.378	0	0	4.2217	0.7213	0	-2.54907	0.0151687526096646	0.0600193093796351	-12.0436	0.00159636520671793	0.0104023229080977	-9.49452	0.244182918530824	0.638265455217057
Unigene0000496	GRF5	2.027	1.363	0.964	22.545	22.265	21.43	0	0	1.4513	22.08	0	3.92728936019848	4.61470256452429e-20	1.29694852549199e-18	-10.5032	0.0059645062164601	0.0328931332552387	-14.4305	2.85112384217776e-10	7.01297139180767e-09
Unigene0000504	--	0	0	0	0.951	0.401	0.63	3.458	6.615	0	0.6607	5.0365	9.36777874646533	0.0557549000598562	0.175752543943514	12.2982057987979	2.10418350323748e-05	0.000207404056511413	2.93042705233257	0.00296955101600707	0.0207151999033872
Unigene0000507	--	29.927	22.609	30.526	11.848	13.956	13.736	35.317	47.166	27.6873	13.18	41.2415	-1.07088	2.18779515986846e-07	2.27251537510614e-06	0.574870696863653	0.243169620763526	0.583117506543611	1.64574643576468	2.53668444160674e-09	5.57894469468789e-08
Unigene0000515	PCMP-A1	8.969	8.689	6.135	2.819	2.572	2.387	3.416	5.514	7.931	2.5927	4.465	-1.61307	1.38426068361969e-06	1.28229310755452e-05	-0.828843	0.0257168269074651	0.112229319766454	0.784223441295531	0.181747397488244	0.533358600858082
Unigene0000529	--	0.553	1.841	0.95	4.132	4.35	4.792	1.643	2.694	1.1147	4.4247	2.1685	1.98895642681193	0.00790524415141939	0.0344210833602111	0.960085096503372	0.487215272882598	0.80367343734914	-1.02887	0.132493844906539	0.431524461456655
Unigene0000549	--	6.628	8.219	7.704	4.374	4.605	4.541	4.909	2.462	7.517	4.5067	3.6855	-0.738096	0.000369882905348596	0.00226382464554397	-1.0283	0.00139297070526532	0.00920166108752093	-0.2902	0.34710338912598	0.776534497816363
Unigene0000550	--	1.22	3.047	3.772	1.709	1.08	3.399	95.153	142.281	2.6797	2.0627	118.717	-0.377543	0.603689479601588	0.800697234932118	5.46932918030161	2.0180594188553e-28	1.58474283281672e-26	5.84687203407705	3.66999383889295e-31	4.13990551292331e-29
Unigene0000556	--	5.039	4.495	1.484	0	0	0	0.458	0	3.6727	0	0.229	-11.8426	0.000543574114557438	0.00320600182241983	-4.00341	0.0304771664218585	0.128346373436189	7.83920378809694	0.751832217975966	0.912443918086951
Unigene0000557	--	2.44	0.762	1.886	0	0	0	0	0	1.696	0	0	-10.7279	0.010569017335474	0.0440941800744635	-10.7279	0.0365868756912364	0.148856938050894	0	1	1
Unigene0000558	--	3.364	1.4	3.468	0	0	0	0	0	2.744	0	0	-11.4221	0.00276611526277326	0.0137745778663655	-11.4221	0.0145917871539097	0.0702095377602565	0	1	1
Unigene0000562	--	0.994	0.124	0.102	3.119	2.346	3.938	2.911	2.058	0.4067	3.1343	2.4845	2.94623997013165	0.000653382164495395	0.00379505225041948	2.61103689482102	0.0579106155547197	0.213456535210184	-0.335203	0.491291778566749	0.866742786307844
Unigene0000566	--	0	0	0	0	0	0	9.136	1.748	0	0	5.442	0	1	1	12.4099212412497	0.00109420746359454	0.00744781423739514	12.4099212412497	0.00084688418618473	0.00692155609071848
Unigene0000567	--	0	0	0	0	0	0	15.633	0.467	0	0	8.05	0	1	1	12.9747730678893	0.00180068325305522	0.0115502821431651	12.9747730678893	0.00214775535417064	0.0156247095567499
Unigene0000574	PI4KA1	29.043	26.619	30.787	12.408	12.74	11.668	17.301	16.604	28.8163	12.272	16.9525	-1.23152	6.78006419453819e-16	1.49844133625716e-14	-0.765389	3.70799934897764e-05	0.000347607197342974	0.466127656596617	0.0646649498843341	0.259184782524431
Unigene0000576	PME44	35.152	33.383	32.603	10.598	10.956	7.663	4.707	6.073	33.7127	9.739	5.39	-1.79145	1.28167655098666e-19	3.53214586642359e-18	-2.64493	3.4881501061137e-21	1.79848560504103e-19	-0.853488	0.0160363870162102	0.0862755805860786
Unigene0000583	LECRK3	6.609	5.811	8.121	0.474	0.499	0.917	0	0	6.847	0.63	0	-3.44205	4.67112479216664e-18	1.18458412699401e-16	-12.7413	5.29813721528455e-10	1.01819595806539e-08	-9.29921	0.00189434266868337	0.0139888068451025
Unigene0000585	--	0	0	0	1.049	1.325	1.854	0.238	0	0	1.4093	0.119	10.4607971606615	0.00409980650025495	0.0194066134494136	6.89481776330794	0.751832217975966	0.876513139178472	-3.56598	0.0591096098855683	0.241474307598871
Unigene0000588	--	5.943	4.453	6.572	2.18	2.423	1.74	8.119	9.214	5.656	2.1143	8.6665	-1.41958	0.00082816146822635	0.00471070195973081	0.615667352870449	0.410326397993809	0.764548872760344	2.03524663156814	0.000110268165767071	0.00111219005615155
Unigene0000589	--	0.587	1.319	1.452	0	0	0.581	3.438	2.145	1.1193	0.1937	2.7915	-2.53099	0.044593119349513	0.14716109085846	1.31840082656444	0.21702982107626	0.547226519934959	3.84939298809693	0.0081594365754015	0.0492389842707973
Unigene0000592	CAX3	0.11	0.824	1.02	3.451	2.725	4.084	0.14	0	0.6513	3.42	0.07	2.39252835852603	0.00133345533678819	0.00722882733477724	-3.21797	0.13014383164447	0.387230830374074	-5.6105	0.000349643316579525	0.00314596229106997
Unigene0000594	PBC2	56.901	49.897	67.641	30.13	25.149	27.287	19.12	17.698	58.1463	27.522	18.409	-1.0791	4.5473367022757e-07	4.51505868119481e-06	-1.65928	4.69203557717747e-08	6.97495296318239e-07	-0.580174	0.0484319095318071	0.207604334538157
Unigene0000598	--	5.744	3.822	6.309	2.745	2.39	2.274	11.813	6.94	5.2917	2.4697	9.3765	-1.09941	0.000236575338095872	0.00151035626857318	0.825327317186886	0.149167923480376	0.424597367925055	1.92473317025351	1.22205715862939e-06	1.80308569319993e-05
Unigene0000601	TBL39	50.366	52.092	58.409	0	0.31	0.108	0	3.941	53.6223	0.1393	1.9705	-8.58815	6.39083846011397e-32	3.05882468272877e-30	-4.7662	0.00734196543658236	0.0392548214784006	3.82194940277811	0.0451762515508006	0.197328194232035
Unigene0000602	TBL39	138.294	140.207	141.2	18.348	16.725	13.195	0	0	139.9	16.0893	0	-3.12022	5.09683034774604e-89	1.0073466785799e-86	-17.094	4.1760508043031e-18	1.7614708158452e-16	-13.9738	2.80678439909671e-10	6.91061586344956e-09
Unigene0000603	IAA13	9.421	7.8	6.438	7.12	5.497	5.113	0.539	0	7.8863	5.91	0.2695	-0.416197	0.127994112047173	0.334244476265308	-4.871	1.787282130576e-08	2.81097908599983e-07	-4.4548	7.8865833155852e-07	1.20368887295731e-05
Unigene0000608	--	2.967	2.779	2.294	4.158	3.502	5.053	15.589	26.658	2.68	4.2377	21.1235	0.661037109617854	0.520353599755698	0.774466617998169	2.97854399207749	0.000206802612297467	0.00167621548540333	2.31750688245963	0.00047751082993947	0.00416104852725477
Unigene0000612	--	1.434	3.135	2.957	6.432	5.29	5.107	7.307	39.752	2.5087	5.6097	23.5295	1.16099425797216	0.0596919219520395	0.185585700760456	3.22948	2.13162911260335e-05	0.000209845377696065	2.06848371196384	0.00306924429341098	0.0213295725441571
Unigene0000613	CPRF1	0.316	1.839	0.759	4.244	6.331	5.21	0.938	1.409	0.9713	5.2617	1.1735	2.43748147813584	3.5057878899517e-05	0.000261885915224185	0.272779465179814	0.883206658970695	0.946671929850964	-2.1647	0.000275336789598027	0.0025368221174428
Unigene0000614	--	16.569	20.394	17.328	6.73	7.369	9.814	7.952	9.654	18.097	7.971	8.803	-1.18292	0.000336560708611736	0.00207999544342094	-1.03968	0.00868977952355899	0.0452870535337705	0.143234539239963	0.888341766570483	0.957799381500456
Unigene0000615	At3g52260	6.695	7.384	5.781	5.02	4.464	4.199	8.803	12.287	6.62	4.561	10.545	-0.537481	0.00854865088244635	0.0368473612495051	0.671655972986474	0.120154855168238	0.365227326315401	1.2091370198233	0.000302554114059961	0.0027618188608451
Unigene0000618	ARP2	123.924	127.083	113.589	34.87	34.565	30.325	11.8	11.489	121.532	33.2533	11.6445	-1.86977	2.67306966113049e-36	1.49458642305517e-34	-3.38362	7.16005147634531e-46	1.22252809205372e-43	-1.51385	7.78258840162931e-08	1.37511084400622e-06
Unigene0000624	UBA2	0.527	0.988	1.902	0	0	0	2.686	3.211	1.139	0	2.9485	-10.1536	0.032046750564302	0.11192977078578	1.3722134471138	0.36903425647343	0.740146254298752	11.5257654788219	0.00698913383857444	0.0431423110941637
Unigene0000627	--	2.975	3.251	0.767	0	0	0	0	0	2.331	0	0	-11.1867	0.00815556729025076	0.0353582959917605	-11.1867	0.0307222977925881	0.129191243242095	0	1	1
Unigene0000630	RZPF34	26.312	24.606	24.02	17.83	19.391	19.373	14.005	10.445	24.9793	18.8647	12.225	-0.405048	0.00169457863339599	0.00894483534284998	-1.0309	4.22781289073663e-06	4.70182948857557e-05	-0.625852	0.00270726205857077	0.0191419263752568
Unigene0000632	--	3.768	1.837	3.884	0.515	0.651	0.683	0.117	2.127	3.163	0.6163	1.122	-2.35951	0.000122738912253906	0.000827269431319761	-1.49522	0.0765863798639961	0.263344646205741	0.864289951925754	0.52626554586943	0.871702617156322
Unigene0000636	--	0.494	0	2.205	1.844	1.553	1.63	0	0	0.8997	1.6757	0	0.897272712228518	0.516902996901285	0.774466617998169	-9.81325	0.0696905881917008	0.245201229837185	-10.7105	0.00325418704978219	0.0224494910983522
Unigene0000640	LOX1.5	29.281	31.356	28.805	8.221	9.667	7.491	0.409	0.13	29.814	8.4597	0.2695	-1.81732	3.09011754368052e-29	1.34235111580374e-27	-6.78956	1.7210270382536e-35	1.86039462089617e-33	-4.97224	2.07305782548104e-16	9.34289190701382e-15
Unigene0000643	PBL19	0.89	2.139	1.977	7.141	7.034	5.344	7.764	6.592	1.6687	6.5063	7.178	1.96314894631128	1.90756280758134e-06	1.73488644903792e-05	2.1048861328489	0.000295251070922576	0.00231044649818005	0.141737186537622	0.881784101874855	0.955849969958608
Unigene0000648	--	0	0	0	6.819	3.333	7.802	0.277	1.852	0	5.9847	1.0645	12.5470551789922	4.31201318809782e-07	4.29536198371048e-06	10.0559602344523	0.150774221257321	0.426998391723251	-2.49109	0.00884889534896228	0.0527636645012655
Unigene0000651	--	0	0	0	2.77	2.916	2.677	0.787	0	0	2.7877	0.3935	11.4448423469095	0.00141292160366023	0.00761810840102012	8.62021982550749	0.582781366241139	0.812888497908399	-2.82462	0.0627128694984379	0.253108582013283
Unigene0000659	ASK1	14.991	17.627	16.933	26.281	22.211	23.107	14.218	8.257	16.517	23.8663	11.2375	0.531025264914461	0.0250724343435415	0.0913912489545838	-0.555631	0.0209126478135417	0.0947038669707083	-1.08666	7.48049554151536e-05	0.000783067707588342
Unigene0000660	--	3.017	1.449	2.393	0	0.274	1.15	0	0	2.2863	0.4747	0	-2.26805	0.0416542550586339	0.139166303894646	-11.1588	0.00449344514731577	0.0257123094071469	-8.89077	0.386630484955713	0.80468183522971
Unigene0000666	--	23.581	29.452	23.908	12.782	13.152	11.874	14.852	20.835	25.647	12.6027	17.8435	-1.02506	5.74672165290694e-07	5.61609506478182e-06	-0.523391	0.024513021077553	0.107733847850432	0.501669593740397	0.20788269258836	0.579307505733015
Unigene0000672	CID11	105.075	102.752	104.904	50.727	47.813	46.402	47.949	55.995	104.244	48.314	51.972	-1.10945	9.20469825601143e-20	2.55710379663154e-18	-1.00415	8.02825135612483e-09	1.32850947430502e-07	0.105293277295605	0.895307409132204	0.957799381500456
Unigene0000680	ACA11	18.65	18.844	16.763	8.081	7.717	6.228	14.839	19.912	18.0857	7.342	17.3755	-1.3006	4.04702979964923e-14	7.92958351767524e-13	-0.0577923	0.313861519717163	0.675277031838627	1.24280947409275	2.71248526246932e-05	0.000311620209286103
Unigene0000683	--	7.267	7.474	4.627	0.479	0	0.265	0	0.26	6.456	0.248	0.13	-4.70223	4.12708819515068e-06	3.57342647050365e-05	-5.63406	0.000408146646088081	0.00310100444019089	-0.931828	0.768885971600122	0.920916997946819
Unigene0000693	--	0	0	0	0.322	3.733	2.136	0.732	1.401	0	2.0637	1.0665	11.010994243222	0.00777441372531779	0.0339244417156273	10.0586682503406	0.233701884989582	0.56912095048532	-0.952326	0.494383808906428	0.86975035266575
Unigene0000696	SETH3	7.377	13.662	8.129	27.235	26.272	22.21	30.617	16.89	9.7227	25.239	23.7535	1.37623078434507	5.62302425338386e-07	5.50740289669446e-06	1.28872	0.00586297395833743	0.0324107450157905	-0.0875146	0.577843921382958	0.871702617156322
Unigene0000699	Os02g0491600	400.593	371.134	384.443	158.241	142.631	151.556	4.13	1.663	385.39	150.809	2.8965	-1.35359	1.5872107749163e-31	7.51084398383859e-30	-7.05586	9.57571568776759e-96	6.82234921969122e-93	-5.70227	7.35146709874013e-65	2.91110439331881e-62
Unigene0000700	At5g38940	9.083	4.322	4.905	3.394	4.084	3.75	0	0	6.1033	3.7427	0	-0.705531	0.268012938649092	0.551476566480047	-12.5754	0.0008950647631269	0.00624029183800536	-11.8699	0.00655187844898444	0.0408712929501384
Unigene0000705	--	145.299	132.479	118.197	25.76	18.903	21.846	60.897	57.117	131.992	22.1697	59.007	-2.57379	1.33256922240605e-41	8.84505345518841e-40	-1.16149	1.54844625091713e-08	2.45604697694043e-07	1.41229903288779	5.85928032181986e-06	7.63013193644848e-05
Unigene0000706	PIGC	11.819	15.839	14.909	12.402	12.102	12.03	33.954	61.404	14.189	12.178	47.679	-0.220496	0.0756181873037369	0.224096091669396	1.74858106164192	9.26870198565735e-08	1.32918104907219e-06	1.96907675956185	4.56397081977537e-11	1.22961977826903e-09
Unigene0000712	At2g27310	7.259	9.786	12.71	7.621	8.84	9.561	33.46	27.232	9.9183	8.674	30.346	-0.1934	0.319334126819085	0.607744488356482	1.6133367458423	7.99789404570356e-05	0.000702147702421216	1.80673701460951	1.2939876502985e-09	2.95529831938104e-08
Unigene0000713	At2g36090	1.011	1.473	0.174	4.345	3.58	3.756	0.858	0.411	0.886	3.8937	0.6345	2.13575077761494	0.00813378220655352	0.0353023742966836	-0.481687	0.69571804113598	0.870801771521181	-2.61744	0.00373453934870276	0.0252545607650868
Unigene0000715	NPF8.3	6.519	13.678	7.795	2.339	0.923	3.229	0	0.318	9.3307	2.1637	0.159	-2.1085	0.000497055388209377	0.00295603244409676	-5.87488	0.000209304143496518	0.0016936886969505	-3.76638	0.0514020965510177	0.21735825365817
Unigene0000716	--	5.356	3.914	4.229	0	0	0	0.073	0	4.4997	0	0.0365	-12.1356	4.37036045418868e-12	7.27191369227642e-11	-6.94578	2.62494332910793e-06	3.02395169256971e-05	5.18982455888002	0.751832217975966	0.912443918086951
Unigene0000724	DMR6	27.121	21.802	25.721	56.717	65.535	60.09	23.865	14.658	24.8813	60.7807	19.2615	1.28854870075964	3.87002310732817e-11	5.93822085599532e-10	-0.369344	0.0717030338090019	0.250632820241974	-1.65789	3.91848433391688e-13	1.32645754188647e-11
Unigene0000726	CPIJ013394	56.221	55.275	57.879	43.855	42.101	40.811	26.921	28.612	56.4583	42.2557	27.7665	-0.418042	0.000131228831114028	0.000879344951477753	-1.02384	1.94969886408617e-08	3.04624899675633e-07	-0.605799	0.000230179724911967	0.00216296681313272
Unigene0000729	--	59.576	54.069	42.785	5.788	6.094	8.116	55.39	55.159	52.1433	6.666	55.2745	-2.96759	5.15438605945193e-29	2.22447735576086e-27	0.0841312577643793	0.675957565790537	0.860107617872346	3.05172084726301	6.62279602883805e-20	3.91853059978643e-18
Unigene0000730	--	12.253	14.247	10.888	4.736	3.989	7.848	0.538	1.544	12.4627	5.5243	1.041	-1.17374	0.0248185551060264	0.0906071699804259	-3.58157	0.000298302604899477	0.00233316102281207	-2.40783	0.0427510722275665	0.188766131683714
Unigene0000733	CPK10	7.712	9.115	9.369	4.4	3.982	4.519	10.523	6.459	8.732	4.3003	8.491	-1.02186	4.75999611040075e-05	0.000346678165701311	-0.0403777	0.503535280660057	0.812888497908399	0.981485980210954	0.0194008015470925	0.10091974149052
Unigene0000736	SS2	20.921	18.842	21.078	6.07	6.949	5.533	4.82	4.162	20.2803	6.184	4.491	-1.71347	4.82928821674382e-19	1.29190776901256e-17	-2.17497	3.34171359562828e-16	1.19422451528948e-14	-0.461504	0.0999092006350995	0.354593246395603
Unigene0000737	SS2	17.601	15.987	18.197	9.663	12.794	12.273	27.216	22.448	17.2617	11.5767	24.832	-0.576352	0.000224227549298721	0.00143985510764423	0.524628694780682	0.214976600860827	0.543621940696435	1.10098055263883	3.36445760393798e-06	4.59410401629678e-05
Unigene0000741	--	4.558	4.763	7	4.901	3.733	3.686	16.823	7.592	5.4403	4.1067	12.2075	-0.405727	0.177691629588151	0.421025335181016	1.16600082366393	0.0525707032567247	0.197243325590424	1.57172802266372	0.00184756881258395	0.0136830953458755
Unigene0000742	--	14.919	15.596	15.208	5.823	4.239	5.201	10.134	6.26	15.241	5.0877	8.197	-1.58288	2.33102070722124e-14	4.65454278035039e-13	-0.89479	0.000285801418914736	0.00224434298614898	0.688091846555192	0.100428002579025	0.356035672670114
Unigene0000743	--	13.121	11.921	12.335	4.577	5.384	4.847	7.1	5.317	12.459	4.936	6.2085	-1.33577	1.37852187932578e-15	2.99088804904948e-14	-1.00487	3.83779701006014e-06	4.29612897408118e-05	0.330902354802029	0.344527228279089	0.772730388300796
Unigene0000746	MAKR1	5.073	5.409	4.975	13.039	12.268	9.96	2.049	12.361	5.1523	11.7557	7.205	1.1900585192754	0.00123819012853931	0.00676221350650985	0.483772497896519	0.662979251332679	0.860107617872346	-0.706286	0.237462591065815	0.62621070371246
Unigene0000750	--	3.631	0.648	1.337	0	0	0	0	0	1.872	0	0	-10.8704	0.00348372510125096	0.0168588699442436	-10.8704	0.0177877362173576	0.0828948489677431	0	1	1
Unigene0000755	--	0	0	0	3.401	3.418	1.708	0	0	0	2.8423	0	11.4728600405613	4.52318180147298e-06	3.8906121088084e-05	0	1	1	-11.4729	0.000119711689107578	0.00119900931667095
Unigene0000757	UBA1	186.132	190.083	192.405	78.409	74.743	69.953	160.175	185.724	189.54	74.3683	172.95	-1.34974	7.54309994787115e-40	4.72272952764585e-38	-0.132152	0.0639305681213647	0.229703949855102	1.21759049743856	1.19800851798567e-12	3.86606908414477e-11
Unigene0000758	KU80	31.849	27.76	31.187	12.517	12.389	14.146	37.286	27.83	30.2653	13.0173	32.558	-1.21723	2.2564246078789e-15	4.83879751538985e-14	0.105345838703384	0.653953637997574	0.860107617872346	1.32257814386612	3.10188857590562e-09	6.72665682903892e-08
Unigene0000765	FIM2	0.909	0.811	0.67	4.442	5.52	4.907	3.061	5.381	0.7967	4.9563	4.221	2.63722510029539	1.7810314476223e-08	2.10826148057936e-07	2.40553671181073	0.000943781843606272	0.00654374821708009	-0.231688	0.485663210963236	0.866742786307844
Unigene0000766	GATA12	1.373	1.143	1.651	0.641	0.675	1.842	8.015	9.478	1.389	1.0527	8.7465	-0.399998	0.48901845130848	0.772465982610866	2.65465922416291	8.66880351432155e-05	0.000755877614843006	3.05465715300522	4.85443558524981e-06	6.42665397086092e-05
Unigene0000771	--	0	2.071	1.33	0	0	0	3.286	1.347	1.1337	0	2.3165	-10.1468	0.0188308802188794	0.0718715999015423	1.03095017704658	0.527996965462414	0.812888497908399	11.1777309670333	0.00482820079139151	0.0314045774804942
Unigene0000772	DTX21	9.979	6.327	8.941	2.323	2.356	2.567	3.519	0.561	8.4157	2.4153	2.04	-1.80086	6.49678600771842e-08	7.2132845428346e-07	-2.04451	0.000279904741721504	0.00220289360448443	-0.243653	0.660678887754544	0.897282803427244
Unigene0000774	PHOT2	7.62	6.361	6.268	19.784	20.457	17.895	6.587	13.515	6.7497	19.3787	10.051	1.5215811493963	9.55377480397222e-14	1.82074002332742e-12	0.574450884690779	0.318796241647193	0.682838564982158	-0.94713	0.00144198015202675	0.0110417716747501
Unigene0000775	At3g28510	7.435	7.878	10.915	3.031	3.989	3.999	5.643	5.215	8.7427	3.673	5.429	-1.25111	1.58136797124254e-05	0.000124856253653147	-0.687387	0.0270875186147408	0.116917768428477	0.563727587797626	0.237653133667786	0.626452440895946
Unigene0000777	--	328.555	329.415	345.808	938.782	930.505	970.5	1433.79	1566.34	334.593	946.596	1500.06	1.50034249181872	1.16757717791296e-40	7.51144469146076e-39	2.16454680426995	1.20713699845376e-28	9.60452118840809e-27	0.664204312451229	1.6741627694464e-06	2.4075391594668e-05
Unigene0000778	--	0.713	1.335	4.776	0	0	0	1.362	0.434	2.2747	0	0.898	-11.1514	0.00751215356805377	0.0329577777723992	-1.34087	0.343694552108928	0.71443652175823	9.81057163474115	0.360058513705051	0.788752954648775
Unigene0000782	RPL10	182.354	193.137	185.257	66.977	66.835	71.909	63.716	52.176	186.916	68.5737	57.946	-1.44666	2.3026995984591e-41	1.51452060013884e-39	-1.68961	4.15694624869546e-23	2.45319303054602e-21	-0.242946	0.0645615995115768	0.258921454052714
Unigene0000785	SC34	1.063	0.844	0.996	3.898	3.306	2.871	5.536	9.414	0.9677	3.3583	7.475	1.79516336167603	0.00411177459033884	0.0194584975133481	2.94949150806732	3.16940934697464e-05	0.000301407329124802	1.1543281463913	0.0317817706755358	0.149766562709182
Unigene0000788	At2g19130	25.685	29.169	26.924	24.724	28.525	28.654	79.503	80.733	27.2593	27.301	80.118	0.00220351678165767	0.398715526504393	0.684546232725264	1.55537612797732	1.3861979176627e-13	3.88964257089666e-12	1.55317261119566	4.84058772761507e-23	3.55241201670438e-21
Unigene0000795	--	5.158	3.332	4.767	8.674	8.502	9.472	0.227	0	4.419	8.8827	0.1135	1.00727292219619	0.00996526134593758	0.0419253346284052	-5.28296	4.42981046220859e-06	4.91461885240303e-05	-6.29023	4.87933473507529e-09	1.02621250320269e-07
Unigene0000798	--	1.018	0.706	0.291	14.832	15.75	11.974	8.065	7.232	0.6717	14.1853	7.6485	4.40051080896185	7.24556175177269e-32	3.45958156431397e-30	3.50935950065554	1.61437137634659e-08	2.55647401769365e-07	-0.891151	0.000379638731646528	0.00339057121661994
Unigene0000803	--	4.836	2.663	4.342	1.049	1.719	1.932	2.98	1.394	3.947	1.5667	2.187	-1.33306	0.000340249942044965	0.00210116107534249	-0.851803	0.0488781492392706	0.187015058049645	0.481254964316884	0.506039108029169	0.871702617156322
Unigene0000804	--	0.532	0.475	0.549	2.898	2.872	3.484	6.585	2.501	0.5187	3.0847	4.543	2.5722350385791	4.23112909650526e-05	0.000311674085829349	3.13076574579171	0.000219589672363584	0.00176927819025838	0.558530707212602	0.396669923573617	0.817843971398798
Unigene0000806	PLIP1	5.365	4.445	4.819	34.718	31.663	34.34	1.285	1.1	4.8763	33.5737	1.1925	2.78346145279992	3.59609346996608e-46	2.70821628792175e-44	-2.03181	5.41184857836999e-06	5.92445851285703e-05	-4.81527	3.59258944091116e-57	1.09696616543163e-54
Unigene0000807	--	0	0	0	2.817	2.67	3.424	0	0	0	2.9703	0	11.5364091252378	0.000268777276885388	0.00169582819732428	0	1	1	-11.5364	0.00167802260417409	0.0125917941764071
Unigene0000808	zgc:73324	16.656	17.622	16.076	10.466	6.636	10.51	6.35	7.367	16.7847	9.204	6.8585	-0.866811	0.000209203283534794	0.00135003405485757	-1.29118	2.42413058226522e-05	0.000235855416341039	-0.424368	0.221347625137068	0.599048159298447
Unigene0000809	PDCB2	71.246	74.418	71.098	317.41	314.715	283.364	389.042	372.989	72.254	305.163	381.015	2.07843068789002	1.32136109892627e-57	1.27718712934173e-55	2.39870032593785	7.64984946970021e-35	8.05814990308973e-33	0.320269638047834	0.105481351815545	0.369335321844702
Unigene0000810	AN	10.919	7.812	6.994	5.586	4.88	5.776	33.754	39.647	8.575	5.414	36.7005	-0.663442	0.0227983348517381	0.084509344995815	2.0975911417823	6.1555027658719e-08	9.00864439335475e-07	2.76103292551487	6.87301440007355e-20	4.05710624873907e-18
Unigene0000811	--	74.645	61.173	61.598	14.057	21.043	16.499	100.059	88.786	65.8053	17.1997	94.4225	-1.93582	3.75367699523532e-19	1.01200252672357e-17	0.520926166319362	0.231356964258351	0.56912095048532	2.45675007585912	1.08217704447791e-19	6.30482150893911e-18
Unigene0000812	PGDH1	15.41	11.043	10.677	20.107	24.45	25.341	5.791	6.155	12.3767	23.2993	5.973	0.912665860989435	0.0216975150657784	0.0811328580104586	-1.0511	0.0330842634712276	0.137127644071137	-1.96376	2.42567618467814e-06	3.3889040852826e-05
Unigene0000813	--	4.543	6.62	5.854	16.553	18.322	13.597	3.616	5.996	5.6723	16.1573	4.806	1.51017489014061	0.000122950212261652	0.000828342259358329	-0.239106	0.534061478364115	0.812888497908399	-1.74928	0.000129234711333578	0.00128340061424921
Unigene0000816	ubp14	2.247	0.854	1.108	0.548	0.461	0.726	4.977	6.189	1.403	0.5783	5.583	-1.27854	0.0886151216066511	0.252352997917263	1.99252554716041	0.0147937613375831	0.071020022651622	3.27106739403584	5.17347267484504e-06	6.80753076269416e-05
Unigene0000818	MAP1D	6.98	6.13	6.127	2.629	2.703	2.769	10.904	15.014	6.4123	2.7003	12.959	-1.24771	5.53220011294399e-06	4.6949835865587e-05	1.0150330664679	0.0158798446574614	0.0754391286688434	2.26274498297176	8.72123216114147e-11	2.27002835060454e-09
Unigene0000822	ADT2	19.626	24.787	16.367	37.576	38.261	46.153	187.331	204.974	20.26	40.6633	196.153	1.00509430927671	0.000167777389378062	0.00110304088877665	3.27526964369642	8.96452050701841e-36	9.79858349589317e-34	2.27017533441971	1.42809108134713e-29	1.46925256988934e-27
Unigene0000825	--	22.139	22.807	23.322	14.312	10.3	7.205	19.553	22.836	22.756	10.6057	21.1945	-1.10141	8.43967752258322e-05	0.0005859907878391	-0.102557	0.363758006270025	0.733796923325739	0.998854621362753	0.0348412498400341	0.161090989135113
Unigene0000826	--	0.519	1.62	2.139	9.304	9.796	7.388	1.652	0.948	1.426	8.8293	1.3	2.63033052823195	0.000205900350328716	0.0013301239640879	-0.133462	0.827016289120508	0.913474362604217	-2.76379	0.000351011336206824	0.00315715034801903
Unigene0000827	NAC091	1.937	1.367	1.562	7.835	7.951	5.318	3.432	0.513	1.622	7.0347	1.9725	2.11670824431312	1.99419685821236e-06	1.80943525306029e-05	0.282251480683548	0.965446760733117	0.978911778368224	-1.83446	0.00415104392913927	0.0276433274881719
Unigene0000829	At3g43630	127.614	123.042	123.395	7.284	5.668	6.997	0	0	124.684	6.6497	0	-4.22885	1.23174540405237e-162	8.0879864332867e-160	-16.9279	2.21893916996515e-19	1.02294400993729e-17	-12.6991	5.69638817453145e-09	1.1846181425318e-07
Unigene0000833	--	0	0	0	4.058	1.942	3.26	1.467	7.215	0	3.0867	4.341	11.5918339774264	9.75908515409889e-06	7.97238074512359e-05	12.0838117072529	0.000108754591654699	0.000930684221726402	0.491977729826437	0.625092267566806	0.897282803427244
Unigene0000837	PHT1-4	168.263	179.902	170.293	22.374	22.851	25.457	1.523	10.29	172.819	23.5607	5.9065	-2.87481	2.58282069284599e-144	1.30707178145222e-141	-4.87082	2.70007237584197e-08	4.13861474999239e-07	-1.996	0.023844560092315	0.118902203962662
Unigene0000842	AVT1I	0.471	1.295	0.68	6.236	3.561	3.036	1.921	0	0.8153	4.2777	0.9605	2.39136216302332	8.65991818744461e-05	0.000599971939160141	0.236395615859297	0.966482412512443	0.97968302594597	-2.15497	0.0251926480874758	0.12440874474479
Unigene0000843	--	81.074	97.207	91.844	101.221	95.893	88.778	176.733	192.544	90.0417	95.2973	184.638	0.0818430830982638	0.844603662054023	0.906389461309582	1.0360387423503	1.56623538298943e-05	0.000158200068565878	0.954195659252039	1.12681317376166e-06	1.67262017963879e-05
Unigene0000845	ERDJ3B	153.163	152.679	146.915	61.818	46.78	49.836	29.177	23.586	150.919	52.8113	26.3815	-1.51485	2.13202802476586e-29	9.31759574387772e-28	-2.51618	7.84625680136864e-40	1.05114357569241e-37	-1.00132	5.0814672470758e-06	6.69921891442992e-05
Unigene0000847	SLC25A44	13.584	13.841	16.767	8.616	7.067	8.079	34.033	32.989	14.7307	7.9207	33.511	-0.895129	7.85425548219258e-05	0.000548699821130014	1.18581201458463	0.000511575916359398	0.00379234923770359	2.08094096928883	8.84274427190156e-15	3.51535821341612e-13
Unigene0000848	--	21.131	22.352	20.449	7.735	5.854	7.21	2.472	8.406	21.3107	6.933	5.439	-1.62002	3.58997512121783e-07	3.61692497249555e-06	-1.97016	9.23825111256765e-05	0.000801340318697332	-0.350138	0.556109131558027	0.871702617156322
Unigene0000849	XK2	22.716	23.916	24.393	9.876	12.976	10.189	36.258	34.415	23.675	11.0137	35.3365	-1.10407	6.26128594621403e-10	8.61870566525636e-09	0.577794725607803	0.101679687316199	0.324354394930715	1.68186430082189	8.0860192407577e-12	2.36909457755225e-10
Unigene0000850	XK2	0	0	0.172	0	0.983	0	2.334	4.668	0.0573	0.3277	3.501	2.51478285163848	0.451732377166939	0.730383411287498	5.93224909244756	0.00137765410121872	0.00911431112330007	3.41746624080908	0.0294880050754599	0.14104007460287
Unigene0000851	XA21	0.808	1.242	0.833	0.348	0	0	5.779	3.71	0.961	0.116	4.7445	-3.05041	0.00633020565286989	0.0283692125733076	2.3036477204648	0.000386473673848362	0.00295179108207484	5.35405934611098	3.63940132889282e-07	5.81188160125439e-06
Unigene0000858	NAC026	34.71	33.646	32.124	4.45	5.084	6.171	0.645	1.235	33.4933	5.235	0.94	-2.67761	1.34787686389023e-38	8.06411992393122e-37	-5.15507	1.44190371841048e-34	1.49475444861836e-32	-2.47746	1.47262801919514e-05	0.00017831487227171
Unigene0000860	GASA6	95.92	79.262	87.228	240.726	232.242	227.886	41.337	27.889	87.47	233.618	34.613	1.41729123756178	1.61102052497918e-15	3.47917376326843e-14	-1.33747	9.22572175407088e-07	1.14566477513594e-05	-2.75477	1.74966106141661e-37	2.68199053426421e-35
Unigene0000862	At2g32000	20.064	15.906	19.347	12.724	12.5	11.953	28.74	26.075	18.439	12.3923	27.4075	-0.573313	0.000202494421779475	0.00131078595398589	0.57181032103939	0.165612537650516	0.457433572573786	1.14512288154716	2.52051894953729e-08	4.7658556511644e-07
Unigene0000864	--	1.142	2.496	1.913	0	0.337	0.707	0	0	1.8503	0.348	0	-2.41063	0.0189912277505114	0.0724070745829278	-10.8536	0.00148783255052097	0.0097706489707457	-8.44294	0.313225757068593	0.728986861689122
Unigene0000872	At5g13200	18.804	17.492	13.636	19.772	17.296	13.009	112.147	60.191	16.644	16.6923	86.169	0.00418344204042481	0.697801230868663	0.842092763980938	2.37216674785928	1.42660899075588e-11	3.28065649103666e-10	2.36798330581886	6.08494653625714e-12	1.81569264188238e-10
Unigene0000879	ASR1	343.376	343.939	374.974	24.858	20.784	17.567	0	4.966	354.096	21.0697	2.483	-4.0709	3.46135093026454e-153	1.97849823101711e-150	-7.15591	1.8376968034468e-05	0.000183164359891809	-3.08501	0.0688719881604286	0.271425319294909
Unigene0000889	CAMTA5	37.468	41.781	39.717	21.622	17.482	18.571	43.135	44.239	39.6553	19.225	43.687	-1.04453	9.53829535130722e-16	2.08368612112197e-14	0.139689128642778	0.762021828894188	0.883791051932967	1.18422044067526	1.56365569875211e-08	3.0467642946213e-07
Unigene0000892	VIT_12s0028g03760	112.789	109.692	126.91	39.038	33.463	27.669	0	0	116.464	33.39	0	-1.80239	4.68842913352205e-26	1.76794053875934e-24	-16.8295	4.35732520706044e-16	1.5354673282488e-14	-15.0271	1.63762624296055e-11	4.64758205495673e-10
Unigene0000894	--	0.721	2.364	3.345	0.202	0.106	0.447	1.378	1.977	2.1433	0.2517	1.6775	-3.09027	0.000461821333214739	0.00276758399204838	-0.353543	0.536902108532563	0.812888497908399	2.73672671759626	0.0197233154098963	0.102303429568455
Unigene0000896	cox1101	12.272	11.397	8.839	7.76	7.428	7.891	23.243	21.466	10.836	7.693	22.3545	-0.494214	0.0183022784023292	0.0702217801633119	1.04473297902904	0.00541868238311553	0.0302685357838309	1.53894706422422	1.63063004485486e-08	3.1659040426536e-07
Unigene0000899	At3g13560	18.289	15.801	14.53	7.862	8.359	8.345	1.839	0.754	16.2067	8.1887	1.2965	-0.984887	6.39821402473314e-07	6.21076237865727e-06	-3.64389	1.29162656063154e-18	5.66666384514655e-17	-2.65901	3.12771322094574e-09	6.77686053543758e-08
Unigene0000902	--	1.387	0.649	1.429	2.137	2.659	0.429	0	0	1.155	1.7417	0	0.592575684831034	0.637848668280219	0.800697234932118	-10.1737	0.0201491953533991	0.091808871455886	-10.7663	0.00616368076298961	0.0387645502862189
Unigene0000903	PCRK1	26.232	22.5	26.194	15.164	16.339	13.777	12.639	7.161	24.9753	15.0933	9.9	-0.726592	7.03101950902838e-06	5.87411737151759e-05	-1.335	7.99355256193916e-07	1.00266118410969e-05	-0.608411	0.023558444781587	0.117854227973685
Unigene0000906	NUDT3	51.587	44.43	44.159	16.794	16.026	16.917	20.236	20.613	46.7253	16.579	20.4245	-1.49485	7.0741615024234e-28	2.90168445890833e-26	-1.1939	1.96751532681427e-10	3.96085650341025e-09	0.300943771013292	0.221735916365094	0.599778771923939
Unigene0000907	Fra	10.003	9.916	9.821	0	0	0	3.64	0.774	9.9133	0	2.207	-13.2752	4.5118718626759e-11	6.87132917832711e-10	-2.16728	0.000358693580653907	0.00275843142080535	11.1078709142796	0.00414709758937191	0.0276194665136604
Unigene0000909	Fra	0.68	0.283	1.168	0	0	0	11.26	37.282	0.7103	0	24.271	-9.47235	0.0790054899335049	0.230896203420762	5.09459355330575	1.02409411305598e-08	1.66720564466784e-07	14.5669459303673	1.57676506865528e-10	4.00271947144778e-09
Unigene0000918	RAP2-4	153.62	163.027	160.347	133.353	122.098	119.916	379.719	314.09	158.998	125.122	346.904	-0.345669	4.05776954771546e-05	0.000299915567746903	1.12552993690982	7.02588973662958e-08	1.02100130641461e-06	1.47119923321171	1.04170528017615e-19	6.0783463124937e-18
Unigene0000921	--	3.487	8.711	2.876	0	0	0	0	0	5.0247	0	0	-12.2948	6.37219758490091e-05	0.000452928826727095	-12.2948	0.00113994134398653	0.00772422125796024	0	1	1
Unigene0000925	--	0	0	0	2.647	6.039	3.25	0	0	0	3.9787	0	11.9580693195341	1.87458428490687e-07	1.9633465674192e-06	0	1	1	-11.9581	1.51751422445734e-05	0.000183137470611892
Unigene0000928	--	7.696	9.321	9.376	2.092	0.826	1.155	0	0	8.7977	1.3577	0	-2.69599	1.27173281858934e-05	0.000101907933335915	-13.1029	2.48743130751883e-06	2.87907958944851e-05	-10.4069	0.0300842929858897	0.143216379420024
Unigene0000934	DRAP1	29.802	34.869	26.17	14.63	15.71	14.071	22.823	28.475	30.2803	14.8037	25.649	-1.03243	3.13008413349144e-12	5.27000306366098e-11	-0.239479	0.0707825870934228	0.247924117680386	0.792948023282146	0.00231240920400833	0.0166678490501283
Unigene0000938	--	3.385	5.073	2.326	0	0	0.279	0	0.275	3.5947	0.093	0.1375	-5.27248	0.000269892830249765	0.00170213725583461	-4.70835	0.00658932068715687	0.0358171488121218	0.564128997303991	0.916052938049129	0.957799381500456
Unigene0000943	--	8.338	6.987	5.44	2.84	4.734	3.529	13.174	7.586	6.9217	3.701	10.38	-0.903204	0.00915591750156375	0.0391315738210997	0.584615072654241	0.419713617211011	0.777046680291157	1.48781940294502	0.00332106603101526	0.022836271171031
Unigene0000949	PIP5K9	5.969	5.701	3.953	13.019	12.91	12.141	14	11.154	5.2077	12.69	12.577	1.28498305691025	5.01998511600717e-10	6.95948102315481e-09	1.27207882399675	0.000158386850426287	0.00131465111785199	-0.0129042	0.615799618403631	0.895399138034226
Unigene0000953	UGT94E5	0	0	0	4.968	2.906	4.879	10.035	8.399	0	4.251	9.217	12.0535865436392	0.00190683462808021	0.00991512329887813	13.1700815353806	0.00061788899536431	0.00449040972326561	1.11649499174143	0.233343184413438	0.618740621778791
Unigene0000961	At5g58300	11.979	13.423	13.445	22.026	20.68	19.479	2.852	0.955	12.949	20.7283	1.9035	0.678763432278293	0.00133062349550032	0.00721593733973731	-2.76611	1.89181475285804e-12	4.75355607554465e-11	-3.44488	1.27749769606475e-20	8.03375929129884e-19
Unigene0000964	AT1	814.992	796.438	825.287	86.74	89.485	88.895	0	0	812.239	88.3733	0	-3.20022	4.43884493491605e-209	6.0806053063612e-206	-19.6315	2.45258307378498e-26	1.73632690221863e-24	-16.4313	7.24367247315379e-17	3.3870628421518e-15
Unigene0000967	--	4.771	3.082	6.784	0	0	0	0	0	4.879	0	0	-12.2524	9.28537085666018e-08	1.01129716970989e-06	-12.2524	1.46684062971446e-05	0.000148870457124258	0	1	1
Unigene0000968	HSP70	2.442	2.111	2.711	0.421	0	0.233	0	0.229	2.4213	0.218	0.1145	-3.4734	0.00348490938437683	0.0168635739330963	-4.40238	0.012157669884585	0.0602357280645348	-0.928981	0.768885971600122	0.920916997946819
Unigene0000969	--	13.698	13.28	13.809	37.543	37.026	36.553	10.699	10.188	13.5957	37.0407	10.4435	1.44596316881495	3.27649506139065e-21	9.80505030574801e-20	-0.380542	0.0186830437653521	0.086277109359166	-1.8265	7.10684342084541e-30	7.45287317637071e-28
Unigene0000970	--	2.957	3.077	4.064	20.257	21.005	19.53	1.743	2.001	3.366	20.264	1.872	2.58981190038255	6.11488089702019e-28	2.51991450741726e-26	-0.846455	0.0436356656888523	0.170630214334949	-3.43627	9.22405295389042e-33	1.12388581103251e-30
Unigene0000971	--	0	0	0	3.216	4.021	5.107	0	0	0	4.1147	0	12.0065598458496	1.70951938891435e-06	1.56429594663918e-05	0	1	1	-12.0066	5.39440470059952e-05	0.000583990587194335
Unigene0000976	--	0.32	0.499	0.577	0	0.189	0	1.833	2.533	0.4653	0.063	2.183	-2.88484	0.0761383525967349	0.225225531978456	2.2299756895023	0.0307013158460223	0.129165386738706	5.11481649149087	0.00055464856837468	0.00475690137095623
Unigene0000979	ERV1	20.41	24.668	25.382	11.957	10.724	10.273	13.584	8.983	23.4867	10.9847	11.2835	-1.09635	1.05074071471279e-06	9.89961475932175e-06	-1.05763	0.000279766081564361	0.00220202345870046	0.0387235516719721	0.891334737455736	0.957799381500456
Unigene0000980	DIR21	1.949	4.869	2.233	0	1.023	0	0	0	3.017	0.341	0	-3.14527	0.00814230572197506	0.0353316479640831	-11.5589	0.00119779844093288	0.00807159601155209	-8.41363	0.522259378296056	0.871702617156322
Unigene0000981	alg7	44.148	47.057	47.732	23.608	15.572	21.366	10.179	9.273	46.3123	20.182	9.726	-1.19833	1.03953648704931e-10	1.53433499849604e-09	-2.25148	3.87149578943344e-18	1.64095725534715e-16	-1.05315	0.00090855710610063	0.00736591989516217
Unigene0000986	OCP3	20.009	23.662	20.626	15.821	16.2	14.005	54.783	101.857	21.4323	15.342	78.32	-0.482302	0.00370189488069095	0.0177782248585987	1.86959184049045	1.72560930984255e-08	2.72108103061711e-07	2.35189419852825	1.6261369200859e-13	5.74780055946681e-12
Unigene0001005	At1g67750	18.08	16.029	11.685	6.301	5.418	3.828	2.744	0.913	15.2647	5.1823	1.8285	-1.55852	4.18088479957254e-08	4.74881571258953e-07	-3.06146	4.58275893073932e-11	9.96823203333254e-10	-1.50294	0.0108788169854597	0.0626684446140337
Unigene0001006	At1g67750	4.68	4.704	4.942	5.374	2.829	4.241	0	0	4.7753	4.148	0	-0.203186	0.465300630827346	0.747756183666956	-12.2214	1.23021589654408e-06	1.4982634036994e-05	-12.0182	4.10401426918805e-06	5.51286581071321e-05
Unigene0001007	At4g24780	4.084	7.287	5.914	0.327	0.574	0.482	0	0	5.7617	0.461	0	-3.64365	4.92550714185194e-10	6.83691765778783e-09	-12.4923	1.43910462339018e-07	2.01364164327284e-06	-8.84862	0.0530464815060636	0.222137254290924
Unigene0001009	EMB2761	14.625	18.466	16.567	7.026	8.915	7.563	15.146	14.096	16.5527	7.8347	14.621	-1.07912	0.000112549664642783	0.000763841800221949	-0.179022	0.31212324084099	0.672367733375917	0.900098187181376	0.0371642690070364	0.169136799509456
Unigene0001011	FATA	0.149	0.093	0.539	1.339	2.555	1.294	2.281	1.909	0.2603	1.7293	2.095	2.73178402610972	0.00297363839085224	0.014688313175629	3.00851829116589	0.0132610908639613	0.0648539751700165	0.276734265056174	0.770722934170674	0.92222324024231
Unigene0001013	SMD1A	24.988	16.522	19.445	1.099	0.289	3.641	1.872	0.597	20.3183	1.6763	1.2345	-3.5994	2.140848139169e-11	3.34437016030781e-10	-4.04078	4.25802069745768e-09	7.31649506863529e-08	-0.441382	0.732614244264167	0.912443918086951
Unigene0001025	UGT89B2	6.609	9.068	9.307	25.774	22.741	21.44	0.948	3.288	8.328	23.3183	2.118	1.48542270253875	3.24390010031464e-09	4.16843523807535e-08	-1.97527	0.000195338419473626	0.00158838631174181	-3.46069	4.12574832311582e-15	1.68736226469336e-13
Unigene0001028	FAB1B	10.269	9.992	9.127	19.524	17.504	17.731	32.836	34.201	9.796	18.253	33.5185	0.897868920837229	1.35225433634677e-07	1.44388269764042e-06	1.7746929088359	1.1598453328409e-14	3.59281575415313e-13	0.876823987998676	1.22778958555234e-06	1.81030969379276e-05
Unigene0001030	--	14.545	6.571	9.252	69.041	57.348	64.771	92.232	111.596	10.1227	63.72	101.914	2.65415687011271	6.07050533354271e-15	1.26491945911522e-13	3.33169094731694	3.80668503372236e-13	1.02484958013691e-11	0.67753407720422	0.0157026645969907	0.0848162538582837
Unigene0001040	--	0	0	0.467	0	0	0	4.324	1.379	0.1557	0	2.8515	-7.28232	0.645455240456813	0.800697234932118	4.1951890783812	0.0448898065677409	0.1742356811025	11.4775053173697	0.00536728065376973	0.0344337480470941
Unigene0001041	--	1.974	0	2.034	1.58	2.662	3.142	0	0	1.336	2.4613	0	0.881520044450564	0.553777244751579	0.785158492036107	-10.3837	0.0864623255763036	0.287966466267498	-11.2652	0.00703126935735149	0.0433671947139964
Unigene0001042	BI-1	170.629	157.062	162.927	53.828	41.156	51.323	60.426	74.859	163.539	48.769	67.6425	-1.7456	8.56211800550293e-25	3.06707574289098e-23	-1.27364	4.64234765908815e-09	7.9333935540863e-08	0.471965590855128	0.159794640841813	0.487155197115426
Unigene0001048	DMAS1	6.088	6.614	6.072	1.332	1.11	1.471	1.765	1.327	6.258	1.3043	1.546	-2.26239	5.12403280156901e-13	9.20241080809813e-12	-2.01716	1.07789559244922e-07	1.53091256752153e-06	0.245227709745213	0.780300351260787	0.930067814858163
Unigene0001052	--	0	0	0	0	0	0	3.733	2.597	0	0	3.165	0	1	1	11.6279897843157	0.00834637264433317	0.0437768418223154	11.6279897843157	0.00540626153119668	0.0346370661681034
Unigene0001056	SBDS	29.342	27.765	31.496	20.67	17.161	18.528	44.08	40.559	29.5343	18.7863	42.3195	-0.65271	3.71829823817199e-06	3.2386124930853e-05	0.518929535326167	0.159825672806235	0.446151301994565	1.17163906943203	1.48141033283561e-08	2.89615910530962e-07
Unigene0001058	--	1.993	2.106	2.923	0.601	0.452	0.949	2.05	0.747	2.3407	0.6673	1.3985	-1.81044	0.00191678431222939	0.00996221280664939	-0.743039	0.197462626412034	0.512174201374732	1.06740078036135	0.298427439907959	0.715664845325577
Unigene0001062	FAB1D	79.834	82.961	83.369	35.066	31.156	31.4	20.045	16.063	82.0547	32.5407	18.054	-1.33434	1.45208319125081e-36	8.17653534452582e-35	-2.18427	2.22454377886111e-38	2.78497956059304e-36	-0.849925	1.05066132839307e-07	1.82253663695471e-06
Unigene0001066	--	1.08	1.573	0.371	0	0	0	0.229	5.7	1.008	0	2.9645	-9.97728	0.0136570871294125	0.0548326285616294	1.55629315788989	0.3005588024639	0.664302181252708	11.5335730813898	0.00458580201805546	0.0300541787287955
Unigene0001073	--	7.333	7.361	6.923	1.152	1.213	0.509	1.309	2.087	7.2057	0.958	1.698	-2.91103	2.50768136593088e-13	4.62918912374397e-12	-2.0853	1.31454657525497e-06	1.59378604036676e-05	0.825738897816858	0.353530176278187	0.78409303343076
Unigene0001074	--	23.547	20.408	24.186	37.858	40.007	39.382	117.983	82.84	22.7137	39.0823	100.412	0.782955984057839	1.2069332373092e-05	9.7156291358349e-05	2.14429198457596	2.31176726369055e-16	8.39942105807568e-15	1.36133600051812	5.96388244223197e-13	1.98265842624791e-11
Unigene0001075	--	3.916	3.51	3.704	5.32	4.187	4.222	10.209	11.561	3.71	4.5763	10.885	0.302772952864754	0.540003809314269	0.774466617998169	1.5528503155674	6.81905135298661e-05	0.00060673918436071	1.25007736270265	0.000105331447814664	0.00106706861790125
Unigene0001080	RE2	0.782	1.464	0.806	3.651	4.766	2.742	8.627	7.458	1.0173	3.7197	8.0425	1.87038088034066	0.00626101271056333	0.028100615568033	2.98285156942673	6.88046765835402e-05	0.000611856497053061	1.11247068908607	0.0481617860356807	0.20664949209869
Unigene0001097	--	5.344	2.225	5.508	1.664	0.35	0	0	0	4.359	0.6713	0	-2.6989	0.00966214934439706	0.0408991523554095	-12.0898	0.000760460177745596	0.00539739400381273	-9.39089	0.323296393490935	0.742238149839076
Unigene0001098	RING1A	2.19	2.188	1.354	14.167	14.029	14.1	5.896	6.783	1.9107	14.0987	6.3395	2.8834107171188	1.14798066914102e-22	3.70318149105126e-21	1.73029294978763	0.00186260244901468	0.011903613840963	-1.15312	3.88626121627695e-06	5.25284338264065e-05
Unigene0001108	RAC2	3.849	3.344	3.968	1.313	1.975	0.829	0.213	0	3.7203	1.3723	0.1065	-1.4388	0.023990093068131	0.088056032266892	-5.12651	0.00147870169419251	0.00971883013045633	-3.68771	0.0485615657414992	0.208042815311105
Unigene0001116	--	30.652	29.986	37.858	18.724	21.393	18.216	10.999	16.185	32.832	19.4443	13.592	-0.755753	8.96962034141361e-06	7.37890117380404e-05	-1.27234	2.68854529035015e-06	3.09182067767156e-05	-0.516592	0.0488434607206744	0.208803391543035
Unigene0001117	--	0	0	0	1.864	4.579	3.089	1.059	1.35	0	3.1773	1.2045	11.6336007354691	0.000382677381593154	0.00233593141689761	10.2342186782385	0.179239140051663	0.482106965198505	-1.39938	0.187589423198391	0.541186303626533
Unigene0001120	ACP1	290.101	263.099	268.024	1375.06	1350.43	1283.38	44.323	21.198	273.741	1336.29	32.7605	2.28734685931292	4.62414559930567e-79	7.31867761267e-77	-3.06278	8.40603824143134e-32	7.65144742182596e-30	-5.35013	6.4516299483173e-107	7.91157137049298e-104
Unigene0001121	GDHA	31.324	35.676	34.125	13.667	11.449	17.743	9.067	10.624	33.7083	14.2863	9.8455	-1.23847	1.52497882232239e-12	2.63626234532546e-11	-1.77557	1.87662975318003e-13	5.20429406887728e-12	-0.537099	0.0569516745356347	0.234804827012868
Unigene0001122	--	0	0	0.35	1.651	0.802	1.964	1.731	0.276	0.1167	1.4723	1.0035	3.65764000520782	0.00832655498378914	0.035997466893678	3.10457629025144	0.192340886461685	0.503505498459773	-0.553064	0.54885375259981	0.871702617156322
Unigene0001128	--	5.447	4.989	5.016	16.609	14.916	14.661	13.69	20.704	5.1507	15.3953	17.197	1.5796620223906	3.5193804553496e-09	4.50639509973306e-08	1.7393258281628	3.14984565662083e-05	0.000299655928568865	0.1596638057722	0.776469165646545	0.926803202032636
Unigene0001134	At1g65750	2.49	2.949	3.234	16.207	15.88	15.74	33.529	59.651	2.891	15.9423	46.59	2.46322228491586	1.023995683493e-34	5.39870637325056e-33	4.01037981651877	7.42884864633885e-37	8.59979759619235e-35	1.54715753160291	2.23084293990259e-08	4.25623560152557e-07
Unigene0001135	--	0	0	0	3.561	2.916	2.404	0	0	0	2.9603	0	11.5315439170269	2.06972131453189e-05	0.000160404205849647	0	1	1	-11.5315	0.000297678066901273	0.00272226033446136
Unigene0001139	--	25.35	39.576	36.865	5.582	9.083	5.326	11.819	4.412	33.9303	6.6637	8.1155	-2.34819	1.04463070318382e-13	1.98227844827707e-12	-2.06382	1.04561667595837e-06	1.28643680551857e-05	0.284363747390942	0.775995200429557	0.926417760676129
Unigene0001140	LTI6A	31.865	35.14	38.788	6.46	5.201	6.717	4.749	0.413	35.2643	6.126	2.581	-2.52519	3.11224454627885e-12	5.2421889694922e-11	-3.77221	1.49004880529552e-09	2.71195111286148e-08	-1.24702	0.192736204818477	0.551348244877298
Unigene0001145	gtf2a1	12.519	12.642	11.968	22.047	27.552	25.89	58.935	53	12.3763	25.163	55.9675	1.02371997571466	4.05069465825036e-09	5.14772539966903e-08	2.17700534703521	2.18902002279049e-22	1.23421358421665e-20	1.15328537132055	1.26257580697958e-11	3.6265069363301e-10
Unigene0001146	At2g48020	1.347	1.071	1.515	0	0.145	0.303	0	0	1.311	0.1493	0	-3.13406	0.00969816826094933	0.0410188376187887	-10.3565	0.00303105321286768	0.0182601792102124	-7.22239	0.573159500788596	0.871702617156322
Unigene0001150	--	10.672	6.177	8.855	7.879	7.373	6.769	26.852	26.953	8.568	7.3403	26.9025	-0.223113	0.451144928990124	0.730383411287498	1.65070986081579	0.00520560004182311	0.0292010651261699	1.87382276183714	3.0181518861901e-05	0.000343775412594807
Unigene0001152	ERF011	25.625	25.977	22.47	14.55	15.515	16.073	160.003	131.761	24.6907	15.3793	145.882	-0.682973	0.00117701225528113	0.00645828575321796	2.56276418787768	1.46774868305855e-23	8.94470700155379e-22	3.2457370123425	3.46619072662713e-50	8.31339056610287e-48
Unigene0001153	At1g01500	29.871	24.507	25.374	15.123	15.922	14.103	9.26	10.992	26.584	15.0493	10.126	-0.820859	4.5481767435996e-06	3.90957198563752e-05	-1.39249	2.06887509011856e-07	2.83114736664364e-06	-0.571635	0.0239792164263086	0.119456154166705
Unigene0001155	PHI-1	6.338	4.085	4.004	67.38	73.837	62.788	9.634	7.721	4.809	68.0017	8.6775	3.82176127477597	2.39353422162785e-39	1.46510848210151e-37	0.851542533840304	0.334850020453585	0.704123711251243	-2.97022	2.82123808568685e-25	2.35454151102932e-23
Unigene0001159	NEN3	31.945	37.247	33.966	15.276	11.733	13.418	2.276	0.272	34.386	13.4757	1.274	-1.35146	6.30417079344352e-13	1.12557073681051e-11	-4.75438	1.12219490614924e-24	7.27440339039059e-23	-3.40292	1.20268839996036e-08	2.39310125749767e-07
Unigene0001171	SMG9	16.68	21.147	19.614	18.136	21.073	20.034	65.441	41.151	19.147	19.7477	53.296	0.0445638334584402	0.71248516122649	0.85320884328879	1.47690889434661	1.4833425244139e-06	1.7854559511725e-05	1.43234506088817	4.62143684003612e-08	8.41599623827415e-07
Unigene0001174	WHY1	8.845	9.027	10.629	6.573	5.667	5.946	13.582	13.854	9.5003	6.062	13.718	-0.648184	0.00107796663278872	0.00597798596414666	0.530020122234522	0.25865477603024	0.607999490959403	1.17820440354643	2.80619147315825e-05	0.000321365774520593
Unigene0001176	At1g65750	0.573	0	0.263	6.642	6.128	6.036	2.718	3.958	0.2787	6.2687	3.338	4.49154627050102	0.00016182495784677	0.00106770607464222	3.58237160800287	0.0424180678775839	0.166856419303471	-0.909175	0.00141122023198761	0.0108367916612482
Unigene0001177	--	0.869	0.362	0.597	33.299	27.021	32.299	34.14	60.897	0.6093	30.873	47.5185	5.6629702049531	4.47233601649102e-29	1.93538148792072e-27	6.28511382101627	9.91871706214359e-25	6.44026325498968e-23	0.622143616063168	0.0846970808966235	0.315904491601356
Unigene0001178	--	0	0	0	3.834	3.652	2.622	10.579	6.944	0	3.3693	8.7615	11.7182474482236	3.83287046368815e-06	3.33182958513075e-05	13.0969621701626	6.27244912854514e-08	9.17465678710734e-07	1.37871472193899	0.0252359628450302	0.124582186553318
Unigene0001179	SOP1	396.608	381.609	394.521	2423.87	2499.86	2420.76	3886.64	4223.28	390.913	2448.16	4054.96	2.6467809859076	4.54987974446681e-135	2.01953656680099e-132	3.37476837788329	1.61494973104494e-73	7.11040591975974e-71	0.727987391975691	1.07638098271101e-07	1.86374962686217e-06
Unigene0001185	Os02g0194200	59.12	63.165	59.202	26.176	31.665	29.778	62.768	58.586	60.4957	29.2063	60.677	-1.05055	3.39867703144693e-15	7.20661028829787e-14	0.00431795227807163	0.33255182061359	0.704123711251243	1.05486850895189	1.65341897981963e-07	2.78118241229395e-06
Unigene0001187	--	73.314	74.962	75.78	8.569	7.531	9.96	11.174	10.445	74.6853	8.6867	10.8095	-3.10395	2.58284697320617e-94	5.63770213503233e-92	-2.78853	1.23615796542552e-43	1.92220110929293e-41	0.31542520869402	0.402027543411681	0.825430845813701
Unigene0001189	--	13.302	9.691	10.855	11.598	8.504	6.635	42.117	60.316	11.2827	8.9123	51.2165	-0.340233	0.235455088942454	0.503157012551259	2.18250057625901	1.96003665110813e-07	2.68972215696018e-06	2.52273356879725	2.67426514186527e-10	6.59287868793827e-09
Unigene0001191	--	28.414	21.647	28.411	6.689	8.72	6.862	15.742	10.038	26.1573	7.4237	12.89	-1.81701	1.19584763253417e-11	1.91364523867281e-10	-1.02096	0.000938469250893302	0.00651104582699708	0.796048425753891	0.0927239533699614	0.336024889166738
Unigene0001195	ABCG28	5.317	1.603	1.701	0	0.216	0	0	0.223	2.8737	0.072	0.1115	-5.31875	0.00031393126393292	0.00195122906052997	-4.68778	0.0075580602290071	0.0402646141123999	0.630974898477992	0.916052938049129	0.957799381500456
Unigene0001198	CCR1	42.629	40.294	38.928	14.349	16.106	15.982	74.501	54.509	40.617	15.479	64.505	-1.39177	5.79474396123357e-16	1.28928590649098e-14	0.66732730792088	0.0585150826483313	0.215330118900896	2.05909872190835	6.92585994434416e-18	3.5555241834469e-16
Unigene0001201	--	0.182	0	0.374	0.203	0	0	7.167	3.317	0.1853	0.0677	5.242	-1.45361	0.636492246095082	0.800697234932118	4.82192306632607	0.000885859044533236	0.00618160975684393	6.2755282218644	0.000125569717019692	0.00125092578419905
Unigene0001203	--	24.906	18.663	25.133	71.27	75.192	64.122	2.504	0.958	22.9007	70.1947	1.731	1.61597182233868	1.01642866566065e-13	1.93060698886135e-12	-3.72571	1.15661909634692e-14	3.58423863977085e-13	-5.34168	7.56642294787334e-44	1.47885639261391e-41
Unigene0001204	--	3.517	1.952	2.82	0	0	0	0	0	2.763	0	0	-11.432	0.00329658081486383	0.0160637803681424	-11.432	0.0161595318855783	0.0765265981874831	0	1	1
Unigene0001206	--	2.171	2.324	1.279	0	0	0	0	0	1.9247	0	0	-10.9104	0.00712542422652089	0.0314813549266273	-10.9104	0.0272043290461361	0.11727985431953	0	1	1
Unigene0001210	--	6.864	4.772	5.616	17.213	18.374	17.613	4.055	3.965	5.7507	17.7333	4.01	1.62466262454141	1.29357915606555e-09	1.72416458828585e-08	-0.520127	0.107014051742431	0.336386902338605	-2.14479	2.21925107680529e-15	9.26068382928135e-14
Unigene0001211	--	198.225	199.123	220.191	51.149	57.684	54.387	69.862	78.274	205.846	54.4067	74.068	-1.91971	5.26129382542061e-47	4.07427209568536e-45	-1.47465	3.92733767463608e-15	1.26818863163949e-13	0.445066940261329	0.0660003434113414	0.26290177133988
Unigene0001212	--	3.189	4.492	2.448	0.533	0.721	0.84	1.21	1.819	3.3763	0.698	1.5145	-2.27416	6.31778293076078e-06	5.31794140708556e-05	-1.15662	0.0272857082676693	0.117578922783369	1.11754263658572	0.189038259533941	0.543983152506171
Unigene0001217	--	0	0	0	2.723	3.441	3.911	0	0.296	0	3.3583	0.148	11.7135297175815	9.25114741024156e-05	0.000637597297049369	7.20945336562895	0.751832217975966	0.876513139178472	-4.50408	0.0093022514904562	0.0550389245773841
Unigene0001218	TFL1	0.377	0.707	1.361	1.691	2.448	3.503	0	0	0.815	2.5473	0	1.64411579251791	0.105486497828909	0.287309647468438	-9.67066	0.0782486808101061	0.267464557038068	-11.3148	0.00103389963271238	0.00822941677922134
Unigene0001219	purB	21.366	19.943	22.888	14.662	13.731	14.596	35.735	31.124	21.399	14.3297	33.4295	-0.578538	0.000381707806811915	0.00233055011656192	0.643578397548975	0.0904447248684415	0.297700274366427	1.2221167265862	9.59404984213326e-08	1.6760928527054e-06
Unigene0001220	SP	0.531	1.99	4.927	0	0	0	0	0	2.4827	0	0	-11.2777	0.00124734362747091	0.00680892792097688	-11.2777	0.00913555533228019	0.0472481657482991	0	1	1
Unigene0001223	--	0.244	0	0	0.82	1.151	2.113	4.346	3.563	0.0813	1.3613	3.9545	4.06502981331491	0.0473005482357262	0.154202527293152	5.60350474223487	0.00491194373839274	0.0277664413388327	1.53847492891995	0.142321966953804	0.453395589855767
Unigene0001224	At1g19290	3.631	2.631	3.519	6.676	8.058	5.756	7.4	8.759	3.2603	6.83	8.0795	1.0668661067698	0.00739578114116255	0.0325167175711166	1.30924654278593	0.018062749749408	0.0839141218828674	0.242380436016124	0.646195684389076	0.897282803427244
Unigene0001228	GATL7	38.708	32.229	39.811	27.267	25.107	26.019	10.659	4.248	36.916	26.131	7.4535	-0.498484	0.000654761013722816	0.00380222716432577	-2.30826	8.15665833984553e-12	1.92138704764663e-10	-1.80977	1.93438388348606e-07	3.2210075922349e-06
Unigene0001231	AGT2	49.606	55.764	51.5	71.584	70.458	77.05	26.151	21.941	52.29	73.0307	24.046	0.481967330212642	0.000397105692005392	0.00241676303647739	-1.12074	2.12635156965422e-12	5.31221864409853e-11	-1.60271	2.37300285796699e-30	2.55871370682903e-28
Unigene0001239	CDKG-2	37.522	37.124	39.239	38.091	34.749	35.377	105.869	107.396	37.9617	36.0723	106.632	-0.0736506	0.110749181410739	0.297915897936281	1.49003197825403	7.82804168943545e-13	2.04262469592068e-11	1.56368256534678	2.78990442850977e-26	2.48379898945665e-24
Unigene0001250	DIR19	203.745	191.282	186.692	41.694	29.992	38.62	2.648	2.251	193.906	36.7687	2.4495	-2.39881	3.50136006237156e-48	2.79587999673915e-46	-6.30673	5.39895093962196e-55	1.25928923836045e-52	-3.90792	2.16904268041694e-16	9.75235452348316e-15
Unigene0001254	NUP35	15.553	21.667	18.705	17.883	18.475	13.335	38.983	30.365	18.6417	16.5643	34.674	-0.170451	0.233903228011572	0.50058125985119	0.895323425184069	0.00824889023309955	0.0433438670102745	1.06577413547649	0.000452735551449603	0.00396835185343709
Unigene0001263	PDR17	57.906	59.686	62.505	52.977	49.885	46.324	15.343	14.352	60.0323	49.7287	14.8475	-0.271662	0.00445348728679005	0.02087160006864	-2.01552	2.34892953596136e-24	1.50030934525532e-22	-1.74386	1.50777531444464e-20	9.41183556299064e-19
Unigene0001266	--	1.154	1.441	1.388	0	0	0	1.714	2.577	1.3277	0	2.1455	-10.3747	0.00401147511983642	0.019064464721931	0.692420922105352	0.653135024010504	0.860107617872346	11.0670981857484	0.00723377360953647	0.0444575060652379
Unigene0001271	PTC52	39.45	39.826	38.263	22.325	21.199	20.838	12.601	12.283	39.1797	21.454	12.442	-0.868858	4.47994651345075e-11	6.82532522313882e-10	-1.65489	4.65942680249843e-16	1.63824108541321e-14	-0.786028	7.09913338853397e-05	0.000746848085692871
Unigene0001273	At1g60420	152.758	148.702	153.36	85.835	84.868	85.134	59.966	65.238	151.607	85.279	62.602	-0.830071	5.87837044156462e-16	1.30642877852641e-14	-1.27605	1.69704236938132e-14	5.17103061939282e-13	-0.445982	0.000596695982349374	0.00507742535400369
Unigene0001274	At1g60420	291.661	296.958	297.484	226.972	223.657	210.573	78.261	52.457	295.368	220.401	65.359	-0.422383	3.75086276756475e-07	3.76755434397667e-06	-2.17605	3.52577763088847e-31	3.13642132474869e-29	-1.75367	1.15113588930187e-22	8.21792128296916e-21
Unigene0001275	--	4.517	4.774	5.015	0.584	2.256	2.152	0.885	0.847	4.7687	1.664	0.866	-1.51893	0.0107692742331655	0.0448566383419904	-2.46115	0.00271755049731899	0.0165895895018995	-0.942217	0.398879751461207	0.821331044946256
Unigene0001282	--	2.398	0.333	4.67	12.547	8.807	13.53	1.358	2.597	2.467	11.628	1.9775	2.23677335583611	0.00166407981967397	0.00880490002616795	-0.31908	0.661167725711176	0.860107617872346	-2.55585	0.000198133737188203	0.00188844277778853
Unigene0001283	--	0.72	3.238	2.376	0	0	0.178	1.651	1.404	2.1113	0.0593	1.5275	-5.15317	0.000611827377191979	0.00356986919091262	-0.466982	0.546971074346428	0.812888497908399	4.68618573446085	0.0183640483697076	0.0963522057201084
Unigene0001284	--	1.384	0.288	0	6.205	7.894	4.284	0	0	0.5573	6.1277	0	3.45873	0.000332683322870433	0.0020582740514485	-9.1224	0.288032144754665	0.64730527037473	-12.5811	2.57483613725627e-05	0.000296838197900825
Unigene0001287	--	1.975	0.987	4.479	0	0	0	0	1.444	2.4803	0	0.722	-11.2763	0.00670671133417488	0.0298756239584471	-1.78046	0.273678569643369	0.632250418037981	9.49585502688717	0.492127046456968	0.866742786307844
Unigene0001288	--	4.112	4.371	3.066	0.589	0.516	0.108	0.446	0.746	3.8497	0.4043	0.596	-3.25112	4.0633014890778e-07	4.06135903774324e-06	-2.69135	0.000120044847235639	0.0010184060102516	0.559767186062809	0.735370464240789	0.912443918086951
Unigene0001293	STAR1	596.057	579.403	618.523	233.38	233.436	232.046	708.515	517.179	597.994	232.954	612.847	-1.36009	1.33804268602498e-40	8.60114623705963e-39	0.0353951302505581	0.376120613195033	0.747338851092342	1.39548184073938	4.59335715608796e-16	2.01286999756408e-14
Unigene0001298	--	1.669	1.737	3.728	1.247	1.97	0.689	0	0	2.378	1.302	0	-0.869019	0.328471722737036	0.621774362444976	-11.2155	0.0086344807009091	0.0450437919863507	-10.3465	0.0571987425493979	0.235287582969795
Unigene0001302	EMB1796	34.464	34.559	33.999	15.025	18.59	15.757	43.737	44.619	34.3407	16.4573	44.178	-1.06119	2.44745553371409e-13	4.52221481545702e-12	0.363410060218642	0.435145493299443	0.78507753101662	1.42459751997169	6.07318310040785e-12	1.81289403660781e-10
Unigene0001313	At1g30440	20.473	19.88	20.382	8.361	8.271	8.121	18.552	14.452	20.245	8.251	16.502	-1.29492	7.80612783521814e-15	1.61387579693925e-13	-0.294925	0.0425260644482581	0.167192244249746	1	0.000151315792506256	0.0014806357405728
Unigene0001320	--	3.298	2.677	3.06	0	0	0.613	0	1.808	3.0117	0.2043	0.904	-3.88157	0.000445204426709737	0.00267699870662759	-1.73617	0.107651000180296	0.33796885531106	2.14539819944557	0.437416960097085	0.853198170198861
Unigene0001321	FTRC	46.287	45.197	49.276	40.192	30.992	36.895	22.938	15.789	46.92	36.0263	19.3635	-0.381151	0.0117723944739776	0.0484994410619481	-1.27686	1.25906803583895e-06	1.53102282446446e-05	-0.895712	0.00112209222256513	0.00884344062212361
Unigene0001322	--	6.613	1.377	6.249	0	0	0	0	0.671	4.7463	0	0.3355	-12.2126	1.41390373748934e-05	0.000112461187056765	-3.82243	0.00777718783704085	0.041249728477039	8.39016895620018	0.582781366241139	0.871702617156322
Unigene0001330	--	0	0	0.486	2.113	3.152	1.945	1	0.383	0.162	2.4033	0.6915	3.8909710405224	0.00293982833201236	0.0145375764383548	2.09373543826587	0.478802150351765	0.80367343734914	-1.79724	0.0669194940419479	0.265866600408073
Unigene0001331	FUS3	28.192	27.472	27.704	120.429	121.4	118.553	2.959	2.548	27.7893	120.127	2.7535	2.11196132415644	3.72342647478192e-54	3.38095634599283e-52	-3.33519	2.33106162712658e-27	1.73327922940737e-25	-5.44715	5.26656024137156e-114	8.17176683982611e-111
Unigene0001335	--	0.446	1.113	0.46	7.995	5.261	7.728	4.542	0.543	0.673	6.9947	2.5425	3.37757689693351	0.00244195972393151	0.0123374401618852	1.91756936413455	0.374848395406158	0.747338851092342	-1.46001	0.14611593893187	0.462805983877273
Unigene0001338	At4g14600	8.14	5.959	5.497	6.922	3.975	7.995	1.549	1.596	6.532	6.2973	1.5725	-0.0527838	0.604328168649295	0.800697234932118	-2.05446	7.15113067080834e-05	0.000634126795431003	-2.00168	0.000218369108401004	0.00206320408993766
Unigene0001339	At4g14600	21.232	23.697	18.472	10.297	10.664	9.697	10.74	11.924	21.1337	10.2193	11.332	-1.04824	1.44327225421001e-05	0.000114670867141494	-0.899141	0.00210854071887311	0.0132601865413902	0.149101422888251	0.855097762082195	0.945851209007192
Unigene0001342	--	2.741	3.021	3.324	0.542	0.952	0.399	0	6.875	3.0287	0.631	3.4375	-2.26297	0.00432323565815661	0.0203428912947503	0.182676908851159	0.990777214382957	0.998973356684936	2.4456478032042	0.125785382696505	0.415877629100976
Unigene0001344	--	4.472	4.551	4.098	4.828	2.933	3.18	8.649	11.905	4.3737	3.647	10.277	-0.262133	0.348865609288633	0.639637937628663	1.23250400657669	0.013837999776262	0.0671765287701577	1.49463707834673	0.00146201610856074	0.0111700395353247
Unigene0001345	MRS2-3	76.906	86.326	79.098	41.98	42.443	37.49	75.551	93.583	80.7767	40.6377	84.567	-0.991121	9.25580524816588e-17	2.16993873879397e-15	0.0661561872201273	0.531180685159971	0.812888497908399	1.05727723234327	1.19633460824548e-06	1.76856543388886e-05
Unigene0001355	At4g34730	11.948	10.21	12.057	5.781	7.571	5.763	19.221	14.555	11.405	6.3717	16.888	-0.839924	0.00334070387334487	0.0162468999293014	0.566332037147656	0.357721361684895	0.72763323306099	1.4062557843463	0.000451206080947208	0.00395813987936036
Unigene0001356	--	0.681	0.284	0	2.036	4.556	6.467	0	0.553	0.3217	4.353	0.2765	3.75837167335361	0.00114955037175991	0.00632507452472773	-0.218287	0.895673123306594	0.951910041180091	-3.97666	0.00436016068049994	0.0287716101846439
Unigene0001363	--	39.775	39.339	34.839	19.588	19.538	19.361	10.541	12.884	37.9843	19.4957	11.7125	-0.962251	1.21001531956833e-05	9.73550756155373e-05	-1.69736	2.50991044981237e-07	3.38736338664103e-06	-0.735104	0.0358269573769407	0.164667124251529
Unigene0001372	--	12.233	9.204	10.331	0.991	0.696	1.278	0	0.539	10.5893	0.9883	0.2695	-3.42147	1.959235089377e-11	3.06789803549826e-10	-5.29618	3.83674040777721e-08	5.77138546061243e-07	-1.87471	0.241129259371752	0.633441282220798
Unigene0001374	NPF5.7	1.405	1.17	1.159	10.187	6.081	7.193	4.653	1.141	1.2447	7.8203	2.897	2.65147067533134	1.66972369376737e-08	1.98389243184096e-07	1.21880025776535	0.255558441077295	0.602447603719918	-1.43267	0.0116616713550159	0.0664645332175306
Unigene0001376	--	27.092	25.787	27.335	23.653	26.017	21.961	10.508	11.551	26.738	23.877	11.0295	-0.16327	0.0557511409042642	0.175752543943514	-1.27752	2.63818526985807e-10	5.24232296612694e-09	-1.11425	5.06257273240916e-09	1.06093551500846e-07
Unigene0001378	Os05g0583200	1.933	2.079	3.433	6.442	7.417	7.449	5.13	4.057	2.4817	7.1027	4.5935	1.51705143209169	1.7652415677774e-05	0.000138261014435183	0.888284480597799	0.184561009158204	0.490329531466748	-0.628767	0.0231643471939655	0.116403523936364
Unigene0001381	cfxQ	4.918	5.814	6.624	9.85	9.829	8.12	3.758	2.956	5.7853	9.2663	3.357	0.679598495243027	0.0347054080661167	0.119726198674357	-0.785228	0.023898744267989	0.105416485071663	-1.46483	1.07613659205544e-05	0.00013384371845898
Unigene0001382	--	6.848	6.72	3.025	1.097	3.464	0	0	0	5.531	1.5203	0	-1.86315	0.0764489767746291	0.225674311822323	-12.4333	0.00280007593120566	0.0170244182160216	-10.5702	0.220874841505254	0.598258432477538
Unigene0001383	At2g44510	5.149	4.858	5.425	5.836	5.267	7.155	12.532	18.956	5.144	6.086	15.744	0.242603691186649	0.691481636965482	0.836229664756148	1.61383957801129	5.64464956271946e-05	0.000511359184926468	1.37123588682464	4.31250209588633e-05	0.000475394424170274
Unigene0001384	--	7.055	5.74	6.072	0.073	0	0	0	1.814	6.289	0.0243	0.907	-8.01375	1.01854820692841e-10	1.50475440938781e-09	-2.79366	0.0797287605349728	0.2713755783664	5.22009668236966	0.0354866588099477	0.16351822238305
Unigene0001385	--	3.424	3.665	2.017	0	0	0	0	0.199	3.0353	0	0.0995	-11.5676	5.42048635535457e-06	4.61002442630733e-05	-4.93101	0.00341500009246319	0.020244854179004	6.63662462054365	0.751832217975966	0.912443918086951
Unigene0001386	At4g39010	2.738	3.108	2.052	5.208	5.777	5.342	1.691	0.404	2.6327	5.4423	1.0475	1.04770045474745	0.0141141206386801	0.056362842429856	-1.32957	0.0565282465587474	0.209079013217027	-2.37728	8.01790729612919e-05	0.000834841600875061
Unigene0001392	WLIM1	20.054	26.728	19.563	6.639	6.354	6.334	6.685	5.411	22.115	6.4423	6.048	-1.77937	4.95919401675062e-12	8.20357865956424e-11	-1.8705	1.90582051328801e-08	2.98006902328202e-07	-0.0911252	0.700617881296397	0.912443918086951
Unigene0001393	RLK5	5.866	8.225	5.134	12.532	13.063	15.488	1.762	0.607	6.4083	13.6943	1.1845	1.09555793709836	3.76323959931083e-06	3.2741668051297e-05	-2.43567	3.41087247818712e-07	4.51009763772571e-06	-3.53123	4.19996200436108e-19	2.35315483560481e-17
Unigene0001394	PLDZETA1	3.784	1.233	2.883	7.008	7.767	8.965	0.629	0.401	2.6333	7.9133	0.515	1.58739537657744	0.00714949177696215	0.0315771538530878	-2.35425	0.0288001393126116	0.122688249066081	-3.94164	1.42170629934132e-06	2.07152797889843e-05
Unigene0001396	FRS5	18.087	16.389	19.833	19.581	13.814	14.823	37.829	33.268	18.103	16.0727	35.5485	-0.171619	0.210688830459688	0.47404601833221	0.973559887132888	0.00577709277490657	0.0320072078875632	1.14517937440933	7.84446167275334e-05	0.000818014567246518
Unigene0001398	FAR1	6.686	5.011	4.825	6.122	9.602	7.59	17.883	17.92	5.5073	7.7713	17.9015	0.496808213342427	0.325785783713983	0.617572879241367	1.70065464277584	0.00029989747751409	0.00234399772716234	1.20384642943342	0.00100263795929215	0.00802173671945515
Unigene0001399	--	3.319	3.454	4.277	0	0	0	0.705	0.674	3.6833	0	0.6895	-11.8468	6.32147654707225e-05	0.000449887096576482	-2.41739	0.03538578367205	0.144868581317569	9.42940674151398	0.353888628727825	0.78409303343076
Unigene0001400	--	0	0	0.045	7.47	7.865	7.651	1.461	0.484	0.015	7.662	0.9725	8.99661471481536	7.46852371731617e-13	1.32305272327359e-11	6.01866384426504	0.00134305791173144	0.00891183958795104	-2.97795	3.53758256454009e-12	1.08803560834136e-10
Unigene0001401	--	4.021	3.453	6.218	0	0	0	3.201	0	4.564	0	1.6005	-12.1561	5.99716361307082e-06	5.06308196138245e-05	-1.51178	0.144983871882997	0.417325853870878	10.6443069615456	0.155013766763821	0.478665286615763
Unigene0001402	At4g18257	28.192	27.213	25.211	41.575	38.104	43.945	87.103	144.312	26.872	41.208	115.707	0.616820744488792	0.00224412954093507	0.0114552252031078	2.10630677517428	1.58483233507068e-12	4.00790238566713e-11	1.48948603068549	1.46309030791237e-08	2.86255162404986e-07
Unigene0001407	RLP4	3.591	4.485	2.287	3.316	2.867	3.663	0.135	0.129	3.4543	3.282	0.132	-0.0738321	0.714605842966281	0.854699956876619	-4.7098	0.000102424517446903	0.000880648585499864	-4.63597	0.000102201580031321	0.00103882167510446
Unigene0001408	--	5.281	3.078	4.355	0	0	0	1.345	1.287	4.238	0	1.316	-12.0492	0.000127962252735927	0.000859050013043927	-1.68722	0.109668785419825	0.342410755831925	10.3619437737352	0.201171538425168	0.567093250768068
Unigene0001410	BHLH153	47.082	37.933	47.254	5.822	5.464	8.25	0.575	0	44.0897	6.512	0.2875	-2.75927	4.70568135431787e-33	2.35142009410858e-31	-7.26073	1.17250380001158e-21	6.25955690127433e-20	-4.50147	5.07960916992313e-07	7.96458414496299e-06
Unigene0001413	ABCB19	6.235	4.562	7.616	43.662	44.348	41.089	0.944	0.97	6.1377	43.033	0.957	2.80968121868556	6.00318847337509e-49	4.8869398625676e-47	-2.6811	2.9032836052698e-12	7.15513331536477e-11	-5.49078	4.01977537342242e-110	5.4575628864519e-107
Unigene0001414	AG2	122.636	115.541	116.321	21.314	19.623	22.934	1.153	0	118.166	21.2903	0.5765	-2.47254	1.68208812833174e-75	2.47491233281877e-73	-7.67928	2.95351830244482e-09	5.18410264010981e-08	-5.20673	5.90976508366315e-05	0.000632376784242266
Unigene0001415	AG2	145.54	128.681	134.296	18.611	18.804	21.85	0.284	0.363	136.172	19.755	0.3235	-2.78514	2.56976323673504e-92	5.41572489880828e-90	-8.71745	2.66277682074737e-52	5.68622567353657e-50	-5.93231	2.23404960950109e-23	1.66851465432582e-21
Unigene0001423	--	1.78	2.223	1.835	0	0	0.49	4.282	2.409	1.946	0.1633	3.3455	-3.57462	0.0108437716512179	0.0450818557497024	0.78171013411496	0.538994191997933	0.812888497908399	4.35633069061466	0.00905426690181329	0.0538229798705914
Unigene0001424	--	4.306	2.689	3.976	0.704	0.741	0.555	0	0.874	3.657	0.6667	0.437	-2.45562	1.54336510254579e-05	0.000122049810020372	-3.06496	0.000640864169592714	0.00463460051999175	-0.609332	0.657960810952567	0.897282803427244
Unigene0001425	--	13.665	15.302	14.896	3.698	3.152	4.668	0.2	0	14.621	3.8393	0.1	-1.92911	2.01477222347293e-08	2.37222410639258e-07	-7.1919	9.38196235020921e-07	1.16359197871221e-05	-5.26278	0.00101597151970655	0.00811134250165801
Unigene0001429	--	0	0	0	1.653	3.729	2.348	6.17	5.902	0	2.5767	6.036	11.3312901980911	0.000243049093403395	0.00154772622705706	12.5593770905267	2.35109922058219e-05	0.000229347768255224	1.22808689243563	0.122585235767376	0.408470582522791
Unigene0001435	--	10.369	10.122	8.969	0	1.125	0.148	0.607	0.145	9.82	0.4243	0.376	-4.53245	3.82132655001316e-13	6.94446562332218e-12	-4.70692	1.0951019433918e-09	2.02511171320338e-08	-0.174465	0.898832729261337	0.957799381500456
Unigene0001440	--	4.081	2.913	5.109	0.98	1.376	0.903	1.114	0	4.0343	1.0863	0.557	-1.89286	0.00225448180693929	0.011499941482084	-2.85658	0.0039776781247298	0.0231239976495215	-0.963718	0.476581291997684	0.866742786307844
Unigene0001446	--	1.42	0.197	0.813	0	0	0	3.817	4.804	0.81	0	4.3105	-9.66178	0.0159263475434587	0.0625404124461464	2.41186141251124	0.0441042233515986	0.171879268437998	12.0736395102832	1.62567711539661e-05	0.000195076122291042
Unigene0001448	--	9.689	7.35	10.432	0.241	0.339	0.533	0.457	0	9.157	0.371	0.2285	-4.62538	3.55950594692423e-20	1.00823481816408e-18	-5.32461	2.30429223431519e-12	5.72936823272574e-11	-0.699225	0.641078933489901	0.897282803427244
Unigene0001451	--	8.45	5.804	4.791	14.683	15.958	13.081	3.229	0	6.3483	14.574	1.6145	1.19894710862748	0.050137214816009	0.16170747712761	-1.97529	0.085421216254721	0.285433023752824	-3.17424	0.000650148740601338	0.00548560745177225
Unigene0001453	--	2.325	1.997	2.097	1.792	1.544	1.08	7.959	6.905	2.1397	1.472	7.432	-0.539608	0.366994296036185	0.662661488311145	1.79636444145115	0.0159414826633072	0.0756906541746061	2.33597283032564	0.000590672926941896	0.00503124161274841
Unigene0001455	WRKY39	18.178	14.948	13.268	20.632	17.058	16.36	2.445	1.788	15.4647	18.0167	2.1165	0.220356380063107	0.694753608703218	0.839128693543645	-2.86922	6.02833170192795e-11	1.29401912849026e-09	-3.08958	4.08139158624697e-14	1.52710729479506e-12
Unigene0001456	--	5.669	6.743	7.096	8.624	7.009	6.017	0.516	0.329	6.5027	7.2167	0.4225	0.150301147465582	0.910023465120027	0.94915963493379	-3.94401	2.20136803890397e-06	2.56922434217339e-05	-4.09431	5.49724733908769e-07	8.58049097086506e-06
Unigene0001459	BZIP24	15.198	19.4	16.359	7.342	8.127	8.527	8.234	7.16	16.9857	7.9987	7.697	-1.08649	8.40402311166283e-08	9.20988198990118e-07	-1.14195	1.49738303143733e-05	0.000151812943799192	-0.0554633	0.682967148507592	0.897752287362244
Unigene0001460	IAR1	0.803	1.003	1.086	2.7	1.895	1.926	2.492	4.279	0.964	2.1737	3.3855	1.17302566744586	0.0279886242115096	0.100354355830717	1.81226386768303	0.00771250054114727	0.0409654854194115	0.639238200237167	0.267467460591942	0.670625796871272
Unigene0001468	--	0	0	0	2.622	0.92	0.322	3.309	2.849	0	1.288	3.079	10.3309168781146	0.0276243446543689	0.0992141590984958	11.5882461520448	0.00824608741054474	0.0433320448204239	1.2573292739302	0.36426354987349	0.794576321815562
Unigene0001469	--	1.337	0.786	0.81	4.142	4.176	4.187	1.903	2.107	0.9777	4.1683	2.005	2.09205608131138	0.000101199039671902	0.000692785292091328	1.03618766630648	0.330478308102291	0.701970822969554	-1.05587	0.0211770688312321	0.108226963987268
Unigene0001471	At1g61900	77.941	84.615	81.1	68.963	71.05	68.102	36.606	28.94	81.2187	69.3717	32.773	-0.227465	0.00302132969072778	0.0149090545051676	-1.3093	4.83396830400009e-14	1.41043533117197e-12	-1.08184	1.81344341540745e-11	5.11599639604557e-10
Unigene0001476	TUBB	6.031	6.837	5.452	21.531	20.588	24.245	5.909	3.956	6.1067	22.1213	4.9325	1.85698134196451	8.57632563304411e-14	1.63917783063897e-12	-0.308066	0.278347377515311	0.635607916909628	-2.16505	1.73877261568909e-13	6.12883087486517e-12
Unigene0001478	TUBB5	133.384	128.48	134.082	40.852	46.921	43.941	63.622	60.005	131.982	43.9047	61.8135	-1.58789	2.73896460496773e-39	1.67011677508746e-37	-1.09435	3.05706079391408e-11	6.76411381930662e-10	0.493547662272564	0.0122955555650613	0.0693289149815788
Unigene0001480	IPUT1	0.16	0	0.165	3.404	3.962	4.355	0	0.584	0.1083	3.907	0.292	5.17251213298902	6.22675211997384e-05	0.000444020740833029	1.43049115168536	0.728607198046372	0.876513139178472	-3.74202	0.00101105597465707	0.00807718669256879
Unigene0001483	CP33	15.738	12.976	16.38	6.68	5.32	6.623	13.816	19.172	15.0313	6.2077	16.494	-1.27585	5.78650607744888e-08	6.45896994753397e-07	0.13396832551485	0.819731641499603	0.913474362604217	1.40981831642233	5.16066734632832e-05	0.000561645488607704
Unigene0001486	RL1	10.997	9.156	13.559	1.209	0.764	0.534	0	0	11.2373	0.8357	0	-3.74923	4.02618563510271e-09	5.11903506289295e-08	-13.456	3.18716991629645e-07	4.23861689309468e-06	-9.70678	0.0878056365938872	0.323098565009837
Unigene0001489	At1g53440	28.44	28.937	30.243	12.175	12.614	11.513	18.185	20.181	29.2067	12.1007	19.183	-1.27121	1.26990575397522e-23	4.28253616149571e-22	-0.606469	8.01836210392677e-05	0.000703860950321287	0.664741826228453	0.00177068598064583	0.0131895028028316
Unigene0001490	--	0.299	0	0	1.339	3.878	3.329	2.663	4.367	0.0997	2.8487	3.515	4.83703192748301	0.00646665435777693	0.0289119025238342	5.14026980048295	0.019246284810986	0.0884144540985806	0.303237872999941	0.803365112703477	0.931876477600426
Unigene0001495	G6PD2	65.094	63.692	69.325	86.584	77.491	74.135	12.665	8.757	66.037	79.4033	10.711	0.265924991204546	0.259838330548685	0.541755452771253	-2.62418	9.61284513084129e-36	1.04634484131828e-33	-2.89011	2.44964717863621e-48	5.5102566565595e-46
Unigene0001506	--	0.356	0.889	2.935	5.986	7.983	6.612	13.147	6.288	1.3933	6.8603	9.7175	2.29973823490984	0.00141960358368882	0.00764939599398063	2.80204476097947	0.00509301768827177	0.0286495039655144	0.502306526069635	0.43610952674094	0.851244246058116
Unigene0001507	CBSX3	4.497	4.626	5.863	0.89	0.781	1.147	0.337	0	4.9953	0.9393	0.1685	-2.41087	2.73778538996066e-05	0.000208315001726829	-4.88976	3.49617704076652e-05	0.000329629002444598	-2.47889	0.125032946498509	0.414197852916286
Unigene0001512	AMY1.1	348.213	363.402	358.087	139.512	126.232	134.752	6.046	3.855	356.567	133.499	4.9505	-1.41735	2.0202481439711e-46	1.53600722999801e-44	-6.17046	2.80920302759086e-152	7.59172587845943e-149	-4.75311	6.93474329464424e-95	6.75959657297181e-92
Unigene0001513	At5g03795	0	0	0	0	0	0	5.62	7.63	0	0	6.625	0	1	1	12.6937047392253	2.54833815067249e-07	3.43685784213309e-06	12.6937047392253	1.0540201694077e-07	1.8275291557598e-06
Unigene0001516	RBG2	15.641	17.887	15.443	9.718	9.564	9.452	25.921	19.399	16.3237	9.578	22.66	-0.769169	0.000136277853506351	0.00091102633712971	0.473182705340547	0.336264271732663	0.705484332484553	1.24235152047188	4.49271619522148e-05	0.000494185781716854
Unigene0001517	--	29.119	25.977	25.028	12.087	10.521	11.985	19.354	11.169	26.708	11.531	15.2615	-1.21175	7.61208606435842e-11	1.13854567391831e-09	-0.807375	0.00111589928168904	0.00757760561127148	0.404379133749575	0.336347101737563	0.76099482636314
Unigene0001520	PUB15	14.869	11.81	12.762	48.75	50.886	44.994	4.516	4.017	13.147	48.21	4.2665	1.87459879971436	4.69814530388037e-24	1.61942316999524e-22	-1.62361	1.45116487838846e-07	2.03015427854662e-06	-3.49821	5.34628346940149e-55	1.52238925909586e-52
Unigene0001526	--	0	0.245	0	9.249	11.593	6.569	0.25	0.479	0.0817	9.137	0.3645	6.8058294016447	1.6736513273667e-07	1.76452952842276e-06	2.15809956604552	0.567240853996659	0.812888497908399	-4.64773	3.92841271744229e-06	5.30321766525456e-05
Unigene0001529	SOT15	8.657	10.136	8.255	70.361	63.351	72.635	0.551	0.527	9.016	68.7823	0.539	2.93147863725022	2.08525997992133e-56	1.9653389789408e-54	-4.06413	5.39432329468839e-10	1.03566514191089e-08	-6.99561	2.60535546668171e-38	4.07582666937881e-36
Unigene0001538	--	12.756	10.561	13.002	5.624	5.075	4.97	6.937	6.81	12.1063	5.223	6.8735	-1.21281	0.000167241291007161	0.00110033579439392	-0.816645	0.0225226049784511	0.100817858965398	0.396166205643864	0.518028938896613	0.871702617156322
Unigene0001539	DHU1	42.425	42.927	44.084	16.722	12.318	13.626	15.82	6.84	43.1453	14.222	11.33	-1.60108	1.13505894411488e-24	4.03321570786296e-23	-1.92906	7.01466919788503e-12	1.66388208143901e-10	-0.327977	0.250382414373278	0.649490786925975
Unigene0001549	--	0	0.245	0.81	0.991	0.464	1.825	5.129	2.513	0.3517	1.0933	3.821	1.63645281591089	0.193746704709706	0.443592968203433	3.44166975948412	0.0048928300307461	0.0276783587656708	1.80521694357323	0.0321712558459018	0.151332090698751
Unigene0001550	--	0	0	0	1.613	1.698	1.484	0.611	1.46	0	1.5983	1.0355	10.6423525991843	0.00694817935499373	0.0308287160369351	10.0161118382205	0.182063545943561	0.485703174563188	-0.626241	0.582556398949654	0.871702617156322
Unigene0001552	--	0.117	0.293	0.969	1.58	0.693	0.727	3.59	6.153	0.4597	1	4.8715	1.12134004386926	0.372082904115984	0.669976904199959	3.40570610967961	0.00172628739267101	0.0111350509671621	2.28436606581035	0.00529580345825792	0.0340153701893512
Unigene0001554	--	10.801	10.596	11.796	63.781	57.6	58.847	10.624	22.929	11.0643	60.076	16.7765	2.44087223196426	1.57060656839479e-63	1.77507586162308e-61	0.600525238595877	0.233556554631486	0.56912095048532	-1.84035	1.39355569763097e-10	3.55424487389743e-09
Unigene0001558	--	0	0	0	4.021	3.464	4.442	0	0	0	3.9757	0	11.9569810862035	0.000215843519734874	0.00139051320278725	0	1	1	-11.957	0.00144151884733283	0.0110393511243669
Unigene0001566	p20	1.712	2.406	2.427	3.599	2.779	5.036	0	0	2.1817	3.8047	0	0.802339370843846	0.327072835375271	0.61959874386009	-11.0912	0.00397335947595911	0.0231023188285772	-11.8936	0.000239391174096567	0.00224149149834507
Unigene0001572	--	8.805	12.829	4.538	3.29	1.732	3.635	0	0	8.724	2.8857	0	-1.59609	0.0368015504112951	0.125983746963601	-13.0908	0.000330240029292781	0.00255971133772174	-11.4947	0.0284756950503436	0.137208130722963
Unigene0001573	At5g10290	34.963	28.79	30.698	14.832	12.021	12.838	5.906	5.926	31.4837	13.2303	5.916	-1.25075	6.02107032201889e-15	1.25527703811347e-13	-2.41191	1.9191787439765e-23	1.15787496030933e-21	-1.16116	1.44784323401169e-06	2.10517347641823e-05
Unigene0001574	--	4.168	4.627	4.297	1.428	2.05	1.721	0.737	1.834	4.364	1.733	1.2855	-1.33238	0.00478431132313096	0.0222359229742849	-1.76332	0.00794617042581595	0.0420265435579445	-0.430942	0.577203568144097	0.871702617156322
Unigene0001577	--	3.94	2.812	3.481	0.473	0.664	0.871	0	0.171	3.411	0.6693	0.0855	-2.3494	0.0008197145446168	0.00466766716827162	-5.31813	0.00102909311708844	0.00705732032545835	-2.96873	0.159614260760029	0.486742830321875
Unigene0001578	ATS3A	195.536	206.269	197.568	1310.52	1187.52	1132.52	523.802	543.152	199.791	1210.19	533.477	2.59866768384268	1.98511013891226e-112	5.79856510135505e-110	1.41693447751829	9.67749742571364e-13	2.50143519376848e-11	-1.18173	3.59084287990318e-17	1.72573820580935e-15
Unigene0001585	RNGTT	50.775	50.134	46.613	31.79	33.753	31.618	64.363	69.092	49.174	32.387	66.7275	-0.602481	1.71264705240284e-08	2.0324605467888e-07	0.440385738893578	0.206665232999146	0.529853473415862	1.04286661529329	4.93880635103451e-10	1.18304173556759e-08
Unigene0001586	TOR	32.5	32.876	34.875	41.648	40.665	39.281	98.723	97.998	33.417	40.5313	98.3605	0.278455413833248	0.173143736921151	0.416662534566193	1.55749684691643	1.30500541968939e-14	4.0170691180863e-13	1.27904143308319	2.74960743989515e-20	1.67913778036328e-18
Unigene0001589	--	2.17	2.033	2.983	1.216	0.854	1.232	5.758	3.084	2.3953	1.1007	4.421	-1.12185	0.0379965830880455	0.129239458860028	0.884146299673061	0.295219537774669	0.658846049351899	2.00599511476196	0.00395796757339793	0.0265380205002827
Unigene0001590	LSM4	10.961	10.007	8.788	9.557	7.339	9.208	29.39	31.938	9.9187	8.7013	30.664	-0.18891	0.201331106117733	0.456693857227949	1.62832780118285	1.3361260028961e-07	1.87658657657653e-06	1.81723751142981	1.1025523621115e-12	3.57623959434033e-11
Unigene0001591	ASK21	8.492	8.782	8.921	13.643	13.981	15.071	31.343	23.325	8.7317	14.2317	27.334	0.704775664101746	0.00284502330828441	0.0141073951126389	1.64636763497856	6.19499467140454e-08	9.06474845766702e-07	0.941591970876815	5.42338254678755e-05	0.000586709981548459
Unigene0001598	--	0	0	0	4.959	3.655	6.3	5.071	0.539	0	4.9713	2.805	12.2794171254651	2.08226022622808e-06	1.88385037000994e-05	11.4537850554962	0.0105482587520446	0.0535101033501513	-0.825632	0.332138995178148	0.754362473442621
Unigene0001599	--	3.465	1.443	5.239	0.259	0	0	1.177	0.281	3.3823	0.0863	0.729	-5.29196	0.000425640260044958	0.00257190432284524	-2.21403	0.0500192486552524	0.190091093800833	3.07792921736154	0.325247966228379	0.743493772469744
Unigene0001600	SPX2	226.216	222.67	207.267	36.46	36.212	28.863	45.783	13.154	218.718	33.845	29.4685	-2.69206	2.31022063864351e-83	4.15275226654986e-81	-2.89182	4.28107525533739e-07	5.58721313632051e-06	-0.199769	0.497782262107964	0.871702617156322
Unigene0001601	AIM32	191.815	191.652	189.319	51.098	50.002	51.881	27.078	29.245	190.929	50.9937	28.1615	-1.90464	1.09899480759274e-68	1.39262098010938e-66	-2.76124	6.80022142782718e-54	1.53143722275932e-51	-0.856594	1.0899909865129e-07	1.88516866934885e-06
Unigene0001603	--	6.325	1.077	4.149	0.322	0.679	0.356	0	0.35	3.8503	0.4523	0.175	-3.08953	0.00514300674186591	0.0237019821145435	-4.45956	0.0133220561225583	0.0651114973733094	-1.37003	0.613551437290197	0.893286527971001
Unigene0001609	SEI1	210.497	200.053	199.637	499.458	474.389	485.327	236.733	382.959	203.396	486.391	309.846	1.2578285796521	3.43507123943416e-25	1.25309127693078e-23	0.607262400772147	0.0866555235693602	0.288496355947847	-0.650566	0.000928027360252877	0.00750456500744802
Unigene0001610	--	0	0.243	0	13.308	13.552	13.255	0	0.237	0.081	13.3717	0.1185	7.36704167320145	4.85991851225717e-09	6.12710640488506e-08	0.548893246013634	0.916052938049129	0.95364906249443	-6.81815	5.95091002709523e-06	7.74076457416681e-05
Unigene0001611	FAP2	32.106	31.492	29.896	20.967	21.271	17.348	3.954	3.598	31.1647	19.862	3.776	-0.6499	1.52678089096037e-05	0.000120834540640087	-3.04498	1.05161712748456e-27	7.94756855333581e-26	-2.39508	6.68039496957338e-16	2.88913782444064e-14
Unigene0001614	--	0	0	0	0.895	0	0.495	1.017	10.217	0	0.4633	5.617	8.85590666688971	0.514723440760718	0.774466617998169	12.4555840875786	0.00608824613083123	0.0334859946325619	3.5996774206889	0.0397690066745209	0.178459397831778
Unigene0001616	--	0	0	0	2.481	3.918	1.37	0	0	0	2.5897	0	11.3385506955873	0.00129489019553576	0.00703872402140588	0	1	1	-11.3386	0.00582017607317349	0.0368879615574676
Unigene0001617	--	3.758	3.806	3.665	13.437	13.668	12.831	17.594	68.802	3.743	13.312	43.198	1.83046038524113	2.42624624442687e-08	2.8298607840899e-07	3.52869756605501	3.9814810518107e-11	8.71599585227533e-10	1.69823718081388	0.000783091257798321	0.00646805305056017
Unigene0001634	CYP81Q32	7.412	5.891	5.788	2.266	1.856	1.113	3.147	1.094	6.3637	1.745	2.1205	-1.86663	0.00236556793530895	0.0119995668109253	-1.58545	0.029127851428071	0.123734715331727	0.28117744649942	0.877440387800332	0.955784149870987
Unigene0001636	--	2.508	2.437	1.724	0	0	0	0	0	2.223	0	0	-11.1183	0.00185776535393133	0.0096941529555072	-11.1183	0.0108014280266486	0.0544744718843516	0	1	1
Unigene0001638	At4g10440	1.006	4.399	2.075	0.94	0.396	1.454	0	0	2.4933	0.93	0	-1.42277	0.0992795304263216	0.276721717522534	-11.2839	0.00112066844703107	0.00760678216371661	-9.86109	0.0385624385277982	0.173958834773259
Unigene0001639	At1g33170	6.52	5.571	6.155	3	2.754	2.72	0.262	0	6.082	2.8247	0.131	-1.10647	0.000289770115014967	0.0018146776368069	-5.53691	2.27812902318576e-09	4.05863263641944e-08	-4.43044	1.2165988359513e-05	0.000149891443035776
Unigene0001640	SBT1.8	17.989	19.607	16.183	49.866	47.097	48.335	53.181	31.477	17.9263	48.4327	42.329	1.43390001046936	2.07776618157129e-14	4.16875451157077e-13	1.23956597778488	0.000616166590829478	0.0044824646699988	-0.194334	0.26163935676058	0.663352572372126
Unigene0001650	SWEET1	69.289	67.841	62.167	258.729	239.993	249.796	361.051	181.116	66.4323	249.506	271.084	1.90911701635526	1.3293779615811e-54	1.21544002075421e-52	2.02877981067931	7.48853142922797e-12	1.7709224400725e-10	0.119662794324049	0.911256074373189	0.957799381500456
Unigene0001651	--	35.577	33.262	39.608	14.586	14.877	18.127	14.5	13.126	36.149	15.8633	13.813	-1.18826	2.47230188666195e-07	2.54871324119716e-06	-1.38793	6.29748536601317e-06	6.82345120447696e-05	-0.199669	0.454835613800634	0.866742786307844
Unigene0001657	--	0.719	2.695	2.224	0	0	0	0	0	1.8793	0	0	-10.876	0.00276611526277326	0.0137745778663655	-10.876	0.0145917871539097	0.0702095377602565	0	1	1
Unigene0001660	RRP46	8.521	10.229	11.427	4.173	3.125	2.971	8.85	8.062	10.059	3.423	8.456	-1.55515	2.13369071285813e-07	2.21892662981681e-06	-0.25044	0.211310304844037	0.536653809291683	1.30471408437285	0.00377455513958349	0.025488891310288
Unigene0001662	At3g47110	2.86	5.028	3.822	1.188	1	0.918	0.405	1.161	3.9033	1.0353	0.783	-1.91461	0.000472449526163606	0.00282297208037534	-2.31762	0.00202344455489322	0.0128000139810749	-0.403011	0.656273440929398	0.897282803427244
Unigene0001667	--	2.213	1.382	0	0.177	0	0	3.423	1.541	1.1983	0.059	2.482	-4.34417	0.021286953079906	0.0798079933986734	1.05047384552486	0.536450453144857	0.812888497908399	5.39464435076852	0.00405886386088922	0.0271261176768643
Unigene0001669	TPT	103.607	109.015	109.05	38.667	40.554	36.823	2.104	1.529	107.224	38.6813	1.8165	-1.47092	2.16650911360484e-38	1.28553758098679e-36	-5.88332	7.14514942317728e-97	5.23338790134418e-94	-4.4124	2.4127907754376e-52	6.23960825362316e-50
Unigene0001670	--	15.939	19.265	20.538	7.061	7.282	5.094	4.911	1.722	18.5807	6.479	3.3165	-1.51996	3.28426327954159e-08	3.77191798332088e-07	-2.48607	1.64822944018939e-08	2.60535275226064e-07	-0.96611	0.0795911560981089	0.302239706171563
Unigene0001671	--	2.033	2.205	1.545	3.089	2.811	2.452	4.464	6.193	1.9277	2.784	5.3285	0.530303609786393	0.150557463718297	0.37246584297344	1.46687386270479	0.000551786362742553	0.00406009285836979	0.936570252918395	0.00881055737637301	0.0525632985974294
Unigene0001672	--	2.704	1.688	1.647	3.996	3.772	3.957	0.313	0.15	2.013	3.9083	0.2315	0.957206344647604	0.135018640696656	0.347753534771483	-3.12026	0.00899878262637215	0.0466554374974472	-4.07747	7.51545999479296e-05	0.000786294789327245
Unigene0001675	--	23.152	26.555	21.918	78.393	79.19	81.041	432.372	290.966	23.875	79.5413	361.669	1.73620401276725	1.21800320443957e-16	2.8304413746456e-15	3.92109730625485	1.93963268923538e-52	4.187629572674e-50	2.18489329348761	9.53043763552638e-25	7.74972377999006e-23
Unigene0001677	--	1.564	2.344	6.126	0	0	0	7.171	6.097	3.3447	0	6.634	-11.7076	0.000405221692767385	0.00246012637990023	0.98801657474488	0.433531597118926	0.783676733890148	12.695663296788	0.00012827297090036	0.00127451567924129
Unigene0001682	--	21.865	15.447	30.279	2.723	1.564	0	0	0	22.5303	1.429	0	-3.97879	7.97285984099217e-05	0.000556545123955816	-14.4596	4.04140867131239e-09	6.96567492807177e-08	-10.4808	0.0548920306734307	0.228456237663955
Unigene0001685	CNGC15C	14.389	12.892	12.468	84.743	85.653	66.111	2.125	2.032	13.2497	78.8357	2.0785	2.57289241342764	1.18323136130983e-39	7.33308097650458e-38	-2.67234	3.40091693591526e-10	6.6616661130871e-09	-5.24523	3.18075698376518e-55	9.16033914680554e-53
Unigene0001686	SF1	25.903	25.571	28.069	32.756	33.264	29.41	61.759	77.805	26.5143	31.81	69.782	0.262707897537383	0.332607316070115	0.625888169751878	1.39608247241455	4.81508683565608e-08	7.14301356854707e-07	1.13337457487717	2.69465479685847e-08	5.0786961875347e-07
Unigene0001690	--	3.633	9.641	1.872	0	0.536	0.562	0	0	5.0487	0.366	0	-3.78599	0.00826522389357349	0.0357654032346932	-12.3017	0.0045690606276853	0.0260954562346833	-8.5157	0.68133695746065	0.897282803427244
Unigene0001691	LTP8	260.309	261.202	253.334	65.258	68.43	56.102	0	0	258.282	63.2633	0	-2.0295	2.7226110043905e-48	2.18501908606903e-46	-17.9786	1.52223827564111e-17	6.14311719362871e-16	-15.9491	2.64876307868422e-12	8.25012113364857e-11
Unigene0001692	ABA2	49.826	48.315	44.982	17.231	16.559	16.736	2.234	4.147	47.7077	16.842	3.1905	-1.50216	4.52345196544239e-20	1.27175267359635e-18	-3.90237	4.83543301413864e-33	4.67849037964271e-31	-2.40021	2.52513662394579e-10	6.24142189592321e-09
Unigene0001702	PARB	0	0	0	0	0	0	65.708	17.227	0	0	41.4675	0	1	1	15.3396934519604	8.15014783165165e-07	1.01985507857955e-05	15.3396934519604	8.15014783165165e-07	1.2400555125885e-05
Unigene0001704	NPF6.1	127.607	124.718	121.184	14.913	14.219	11.737	7.344	3.686	124.503	13.623	5.515	-3.19206	1.22265067125304e-120	4.27938507191175e-118	-4.49668	8.88295046735252e-72	3.60707622319629e-69	-1.30461	6.65566852424391e-05	0.000704483471945238
Unigene0001706	--	2.862	4.051	4.327	0	0	0	0	0.232	3.7467	0	0.116	-11.8714	3.17071338706219e-06	2.78887988518615e-05	-5.01341	0.00262754227032997	0.016110398628386	6.85798099512757	0.751832217975966	0.912443918086951
Unigene0001708	--	0	0	0	1.435	1.7	1.189	0.204	0.78	0	1.4413	0.492	10.4931883070135	0.00144243108990597	0.00775668704473683	8.94251450533924	0.306955928674227	0.668327353413747	-1.55067	0.205620259776266	0.574542754531037
Unigene0001710	--	0	0	0	1.4	1.965	1.417	3.313	2.662	0	1.594	2.9875	10.6384359139905	4.2649708405653e-05	0.000313793793717003	11.5447229977555	2.38986400784759e-05	0.000232781546307511	0.906287083765001	0.226760377319848	0.608648996950789
Unigene0001716	PP2A1	123.35	122.494	128.394	10.287	13.139	12.109	0.958	0	124.746	11.845	0.479	-3.39664	6.19546631206116e-85	1.15009857342496e-82	-8.02475	2.1175470556914e-33	2.07962757270164e-31	-4.62811	4.67800824705305e-09	9.86872827479033e-08
Unigene0001726	RF9	0	0	0	3.807	3.083	3.559	0	0.318	0	3.483	0.159	11.7661147575867	0.000113877141806967	0.000771543785060124	7.31288295528436	0.751832217975966	0.876513139178472	-4.45323	0.0102849459546232	0.0597792788191682
Unigene0001727	ABCG28	4.042	6.19	5.036	5.595	6.181	5.354	29.009	19.397	5.0893	5.71	24.203	0.166014059755804	0.76432975916087	0.885552817024386	2.24963729196298	2.28240230065388e-14	6.84554729064468e-13	2.08362323220718	5.46415649165654e-16	2.3834757203709e-14
Unigene0001731	--	2.404	1.458	1.629	6.931	6	6.805	20.209	14.142	1.8303	6.5787	17.1755	1.84568880435586	6.06993112881048e-06	5.12179447797632e-05	3.23017378261401	3.48450534633336e-12	8.52588724625327e-11	1.38448497825815	1.35635822514948e-05	0.000165740784085688
Unigene0001734	PIP2-1	32.113	29.644	38.572	4.383	3.625	6.225	18.493	3.062	33.443	4.7443	10.7775	-2.81743	1.33637773598784e-14	2.71624159323884e-13	-1.63368	0.00178509997488305	0.0114634603516519	1.1837452812777	0.199493264858935	0.564949552361577
Unigene0001739	CCR1	0	0	0	2.343	2.055	1.941	0	0	0	2.113	0	11.0450770519349	0.000217387134544997	0.00139922738264886	0	1	1	-11.0451	0.00145725432288134	0.011138587837829
Unigene0001740	--	0	0	0	0.366	0.386	0.809	5.411	2.389	0	0.5203	3.9	9.02329232125675	0.352471900639204	0.641439278260748	11.929258408637	0.00888313206949328	0.0461749647422072	2.90596608738022	0.0467536623682318	0.202165782281559
Unigene0001746	--	348.248	360.357	359.429	102.7	108.885	94.101	134.396	174.444	356.011	101.895	154.42	-1.80484	5.4423225550826e-51	4.63952158418908e-49	-1.20506	1.60947821959403e-11	3.67316300372172e-10	0.599771638539157	0.014516088700415	0.0795028255217225
Unigene0001748	KCS19	1.194	2.13	1.758	0.096	0.201	0.211	3.15	1.559	1.694	0.1693	2.3545	-3.3225	0.000370779261775606	0.0022688812312535	0.474986847967329	0.698928003053028	0.872752406348887	3.79748282124852	0.000783438695596396	0.00646951710939437
Unigene0001749	--	0	0	0	0	0	0	11.714	27.525	0	0	19.6195	0	1	1	14.2600006547095	1.72649720911566e-10	3.50174204905805e-09	14.2600006547095	1.23987646553218e-10	3.18042536013534e-09
Unigene0001750	--	0	0	0	0	0	0	3.367	11.501	0	0	7.434	0	1	1	12.8599229728618	0.000610147717454601	0.00444693450801028	12.8599229728618	0.000422826343709856	0.0037371865269777
Unigene0001751	LAMP1	35.627	37.972	36.902	8.161	8.39	10.076	4.69	5.947	36.8337	8.8757	5.3185	-2.0531	7.59376673463651e-31	3.49965170881868e-29	-2.79193	2.54234181210427e-25	1.70150188007194e-23	-0.738836	0.0245919937146803	0.12179853313316
Unigene0001757	NTRC	0	0	0	0.786	0.414	1.302	0.446	9.391	0	0.834	4.9185	9.70390357344466	0.190878546863069	0.437837599056392	12.2640026871142	0.00799987945508418	0.04225927155395	2.56009911366955	0.100547730222353	0.356296555751083
Unigene0001759	SAHH1	0.308	0.77	0	9.673	4.728	8.778	2.747	1.502	0.3593	7.7263	2.1245	4.42638924301358	5.80987267414977e-05	0.000416837641057023	2.56372866628194	0.221612247920068	0.55583345614533	-1.86266	0.020988745763765	0.107488504675943
Unigene0001760	SPAPJ696.02	21.253	21.193	20.187	9.854	7.223	7.923	12.613	14.64	20.8777	8.3333	13.6265	-1.32499	5.0119606467898e-13	9.00928274454171e-12	-0.615545	0.00125231996270329	0.00838349430229945	0.709449455792971	0.0309498724098309	0.146474870794861
Unigene0001764	--	4.601	7.966	4.743	1.993	0.741	1.813	6.526	3.439	5.77	1.5157	4.9825	-1.92862	5.96839889456534e-05	0.000427208314388293	-0.211702	0.468622720110703	0.80367343734914	1.71691730170303	0.0221457205909802	0.112174492773633
Unigene0001766	FAX2	0.531	0.331	0.752	0.818	0.939	0.657	9.037	2.908	0.538	0.8047	5.9725	0.580785097477242	0.599007496779804	0.800697234932118	3.47265687078707	1.42102851284478e-05	0.00014453916363421	2.89187177330983	2.68067700938441e-05	0.000308152212010125
Unigene0001768	PP2C38	6.073	4.95	4.811	2.938	2.037	2.058	1.466	1.713	5.278	2.3443	1.5895	-1.17081	0.000449649352771155	0.00270136411163507	-1.73142	0.000115387285506379	0.00098197599657079	-0.560605	0.264290993258643	0.667465345206929
Unigene0001769	PP2C38	1.82	2.442	3.266	1.134	0.557	1.252	2.318	3.285	2.5093	0.981	2.8015	-1.35498	0.00765095666217309	0.0334664065581907	0.158895365222811	0.952564092479712	0.972302164514775	1.51387445101095	0.0347404134640005	0.160879134831768
Unigene0001774	CNGC2	13.421	15.151	15.897	29.007	30.083	32.603	15.697	26.333	14.823	30.5643	21.015	1.04401163788389	1.50163430515344e-08	1.79491272473373e-07	0.503581994870669	0.317514962406324	0.680775937465963	-0.54043	0.0219663117788704	0.111443926634693
Unigene0001776	--	3.798	1.779	5.384	0	0	0	0	0	3.6537	0	0	-11.8351	2.53426292816629e-05	0.000193794281201798	-11.8351	0.000635932318870156	0.00460275690452281	0	1	1
Unigene0001787	--	4.893	4.445	5.656	0.665	0.35	2.02	4.721	1.806	4.998	1.0117	3.2635	-2.30462	0.000275193757922669	0.00173268043858245	-0.614931	0.231505844860244	0.56912095048532	1.68968602354214	0.124939585097223	0.413925342631581
Unigene0001793	--	82.106	76.183	81.897	44.159	47.964	34.374	33.128	29.359	80.062	42.1657	31.2435	-0.925049	1.4299427759436e-10	2.0892205486258e-09	-1.35756	8.66021375954564e-13	2.25036343683472e-11	-0.432513	0.0262960229983773	0.128944639056216
Unigene0001799	NORK	6.14	4.891	5.264	1.264	0.924	0.892	2.314	2.557	5.4317	1.0267	2.4355	-2.40343	6.706332994793e-16	1.48255862298913e-14	-1.15718	0.000143759083580868	0.00120253422343006	1.24625013297934	0.0136175640274244	0.0753964020539674
Unigene0001807	--	1.331	0.713	0.784	0.32	0.561	0.353	4.723	5.328	0.9427	0.4113	5.0255	-1.19644	0.168553845849128	0.408776904258261	2.41444752146937	0.00278877063487467	0.0169648950885479	3.61088724712935	4.13139667605427e-06	5.54475003142818e-05
Unigene0001812	--	31.569	24.176	25.98	5.389	5.06	3.379	0	0	27.2417	4.6093	0	-2.56318	6.27990839765257e-19	1.67377149282218e-17	-14.7335	1.42736085429263e-11	3.28142263161535e-10	-12.1703	4.23100468131605e-06	5.66443539215459e-05
Unigene0001813	KELP	55.776	54.864	50.635	24.325	28.124	20.772	31.365	33.406	53.7583	24.407	32.3855	-1.13919	3.16944230042161e-11	4.89062982429788e-10	-0.73114	0.000149656170433101	0.00124720371469721	0.408053041682171	0.225040578424686	0.606001104258301
Unigene0001823	--	37.94	33.026	37.513	81.312	87.556	87.162	9.486	2.497	36.1597	85.3433	5.9915	1.2388970817993	1.16312525034289e-16	2.7076656135436e-15	-2.59339	2.36959926516229e-05	0.000230922486956024	-3.83229	6.15775214101188e-10	1.46212959175869e-08
Unigene0001824	--	6.984	7.585	9.391	22.469	21.147	21.06	1.16	1.48	7.9867	21.5587	1.32	1.4326025474534	0.000841619380393073	0.00478031344883976	-2.59706	0.00268303781057327	0.0163993414640803	-4.02966	4.99836698075527e-09	1.04834714909468e-07
Unigene0001826	--	0	0	0	8.256	7.244	11.021	1.563	0.187	0	8.8403	0.875	13.1098850535187	2.75636759857496e-10	3.91069497217818e-09	9.77313920671969	0.12005075117991	0.364995826539966	-3.33675	6.59199995625573e-06	8.50483211732773e-05
Unigene0001831	EXL2	62.711	48.557	45.537	89.058	89.929	88.096	1148.06	986.694	52.2683	89.0277	1067.38	0.768316587427867	0.000155194566468908	0.00102700179183088	4.3519908893853	3.8142769630212e-79	1.91620961454445e-76	3.58367430195743	3.75646281125363e-156	1.19001611474839e-152
Unigene0001835	--	0	0	0	4.595	5.443	6.345	0	0	0	5.461	0	12.4149494414743	3.04189153626993e-06	2.68508350560736e-05	0	1	1	-12.4149	7.74723459646753e-05	0.000808319262205882
Unigene0001836	AIRP2	3.609	2.419	3.266	7.006	7.636	8.339	6.166	7.828	3.098	7.6603	6.997	1.30607002711986	2.56225510954982e-05	0.000195859431368051	1.17539934752519	0.0209463008514869	0.0948199161593405	-0.130671	0.459972171905018	0.866742786307844
Unigene0001854	--	1.743	1.795	1.751	3.419	3.291	4.532	1.664	2.6	1.763	3.7473	2.132	1.08783183953358	0.00488305003471318	0.0226458143449703	0.274174963438994	0.881580952117981	0.946197302050676	-0.813657	0.0381228256296198	0.172639612557693
Unigene0001857	ADF7	4.989	4.605	5.814	0.973	1.536	2.149	0.276	0	5.136	1.5527	0.138	-1.7259	0.00689837793745484	0.0306452291801321	-5.21791	0.00113352341101295	0.00768472000384914	-3.49201	0.06897159968116	0.271722610485991
Unigene0001861	--	12.339	8.63	9.328	1.475	1.553	1.222	0.838	0.802	10.099	1.4167	0.82	-2.83364	1.22931502331372e-08	1.48279242799941e-07	-3.62244	3.12491772847175e-07	4.16218435244833e-06	-0.788805	0.435945358558017	0.851004560212746
Unigene0001862	--	94.782	74.882	76.98	1.61	2.966	6.225	0	3.936	82.2147	3.6003	1.968	-4.51319	2.34469173296173e-32	1.14710866728618e-30	-5.38459	6.36590944489019e-06	6.89187303640681e-05	-0.8714	0.544766493144132	0.871702617156322
Unigene0001866	--	0.544	0.735	1.121	1.371	1.444	1.627	5.538	4.47	0.8	1.4807	5.004	0.888174987051103	0.157826450287171	0.386585813315668	2.64500988439109	9.39600345731331e-06	9.86964464486129e-05	1.75683489733999	4.10125713219388e-05	0.000454943944792385
Unigene0001872	--	14.842	14.664	19.41	17.88	20.656	16.735	0.846	1.079	16.3053	18.4237	0.9625	0.176216279569534	0.8779603937237	0.928121847247036	-4.08241	8.85623808924527e-09	1.45477307753561e-07	-4.25863	3.25937518167763e-10	7.96561539900193e-09
Unigene0001874	BHLH112	15.622	12.9	13.974	3.546	5.029	5.036	0	0	14.1653	4.537	0	-1.64255	3.5904959902368e-12	6.0183984686982e-11	-13.7901	9.47713373054483e-12	2.2124886732098e-10	-12.1475	4.44658329965754e-08	8.11701628506513e-07
Unigene0001876	BHLH114	0.638	4.382	1.315	0	0	0	0	0	2.1117	0	0	-11.0442	0.00882229839076314	0.0378911969156665	-11.0442	0.0328608395244281	0.136456146578125	0	1	1
Unigene0001882	At1g07790	287.915	279.709	303.802	49.07	61.946	67.101	62.513	38.828	290.475	59.3723	50.6705	-2.29055	1.0348907040495e-61	1.09778553028226e-59	-2.5192	7.36862916593715e-29	5.93427046452257e-27	-0.228645	0.261585153490572	0.663352572372126
Unigene0001883	HIS2B	292.815	309.392	286.667	261.618	252.201	261.655	71.961	82.06	296.291	258.491	77.0105	-0.196901	0.00345074138499101	0.0167226779213361	-1.94389	1.02236773881732e-28	8.18426783032197e-27	-1.74699	3.25241909893059e-29	3.2795944839747e-27
Unigene0001884	HIS2B	181.408	154.692	188.644	46.879	53.117	40.69	86.99	65.983	174.915	46.8953	76.4865	-1.89913	3.48969413395952e-30	1.57535896779177e-28	-1.19337	1.39140642252232e-08	2.22134676592985e-07	0.70576076824309	0.0131933109781747	0.0735455263340878
Unigene0001886	HB2	544.108	592.429	530.874	68.881	63.596	65.322	0.963	1.612	555.804	65.933	1.2875	-3.0755	8.5836534412078e-174	6.75236072485983e-171	-8.75386	4.06089367910934e-81	2.17983766113341e-78	-5.67836	4.92675819960045e-31	5.50855038111209e-29
Unigene0001888	PDF2.2	86.389	84.351	72.069	286.546	262.446	286.58	145.19	138.695	80.9363	278.524	141.942	1.78294225076852	1.01475341885667e-40	6.56014553580145e-39	0.810447224481699	0.00320448289471811	0.0191591798094257	-0.972495	6.62425454553433e-14	2.4260215467099e-12
Unigene0001890	--	4.308	3.587	1.11	0	0	0	0	0	3.0017	0	0	-11.5515	0.00178207617480694	0.0093464595841812	-11.5515	0.0109483016795057	0.055068952629776	0	1	1
Unigene0001891	--	3.669	3.477	1.435	0	0	0	0	1.233	2.8603	0	0.6165	-11.482	1.32434597963653e-06	1.2296591886652e-05	-2.21401	0.0414371261706446	0.163922518556337	9.26795708440284	0.218697604692118	0.595159957217472
Unigene0001898	ALE2	29.264	25.824	29.241	14.416	16.64	15.131	3.809	3.071	28.1097	15.3957	3.44	-0.868542	6.75568394415718e-10	9.26873770905157e-09	-3.03059	5.34271892475287e-32	4.92026116159585e-30	-2.16204	3.43288295685879e-19	1.93765472316239e-17
Unigene0001899	ALE2	21.028	22.837	24.258	35.738	37.956	35.492	1.721	2.47	22.7077	36.3953	2.0955	0.68057400857959	2.65419427028129e-05	0.000202419891689757	-3.43781	2.39208223918095e-35	2.5786778152249e-33	-4.11839	1.92617195906883e-67	8.22735135101142e-65
Unigene0001903	RPS28	303.762	282.708	289.549	214.696	202.497	206.867	133.137	90.731	292.006	208.02	111.934	-0.489277	4.25177265099118e-06	3.67226699278781e-05	-1.38335	9.13931299554686e-12	2.13935812059141e-10	-0.894074	2.22727544164332e-06	3.13766447708249e-05
Unigene0001905	--	0	0	0	0	0	0	4.648	3.138	0	0	3.893	0	1	1	11.9266666293473	0.000794802340444973	0.00561613921710652	11.9266666293473	0.00043436981739574	0.00382633961494591
Unigene0001909	PIRL6	12.497	14.84	12.354	2.411	4.473	1.903	0	0.374	13.2303	2.929	0.187	-2.17537	8.32864263064356e-11	1.23965401702865e-09	-6.14467	9.18538777718281e-12	2.1495014197838e-10	-3.9693	0.00062432353841027	0.00529001656361672
Unigene0001910	--	0	0	0	0.557	0	0	2.53	7.26	0	0.1857	4.895	7.53657101661888	0.645459604578013	0.800697234932118	12.2570931444911	0.000554301701457511	0.00407592218473697	4.72052212787218	0.00527925962555393	0.0339291723863791
Unigene0001912	--	13.261	11.79	8.573	5.04	1.326	2.923	0.716	1.232	11.208	3.0963	0.974	-1.8559	4.4570886396453e-06	3.83708534615991e-05	-3.52446	5.22239861142772e-10	1.00462592434021e-08	-1.66857	0.0475589568447914	0.204600661399281
Unigene0001917	CRK2	3.567	2.919	3.55	2.758	4.501	2.59	0.313	1.124	3.3453	3.283	0.7185	-0.0271352	0.678783549168523	0.826689003917063	-2.21909	0.000536248914321294	0.00395653960311374	-2.19195	0.00128431989756983	0.00995989818566239
Unigene0001918	CRK2	4.296	4.704	7.219	2.375	0.625	1.239	1.349	0.502	5.4063	1.413	0.9255	-1.93589	6.48040498091564e-06	5.44502047952315e-05	-2.54635	2.5045154380946e-06	2.89714213134926e-05	-0.610457	0.40862269428167	0.831697354948651
Unigene0001920	At1g60990	16.917	19.987	17.439	10.251	9.39	11.098	9.434	5.459	18.1143	10.2463	7.4465	-0.822024	2.03458490159015e-05	0.000157924813990954	-1.2825	1.78029355328461e-05	0.000177872751229562	-0.460473	0.137148126098018	0.441762922692437
Unigene0001922	At3g27390	2.462	2.614	3.871	2.553	2.398	2.592	0	0.225	2.9823	2.5143	0.1125	-0.246266	0.355299498187286	0.645542529134013	-4.72844	3.90938360036243e-06	4.3706462502711e-05	-4.48218	1.27252956631853e-05	0.000156250683021961
Unigene0001924	SEC23	53.932	54.388	49.576	50.857	52.076	45.988	110.62	118.693	52.632	49.6403	114.656	-0.0844274	0.110442900518731	0.297162427851069	1.12330602220891	3.35524237083471e-07	4.44328658068075e-06	1.20773343689996	8.99788024558702e-13	2.94240359170745e-11
Unigene0001925	--	0.875	0.182	1.202	1.961	4.817	3.791	5.384	2.486	0.753	3.523	3.935	2.22608270482304	0.0109194241953599	0.0453631420219468	2.38564186572292	0.0515309497871974	0.194316532456179	0.159559160899885	0.910445441727259	0.957799381500456
Unigene0001927	UKL3	1.536	0.32	1.055	5.021	4.229	3.962	4.727	5.145	0.9703	4.404	4.936	2.18226213016276	0.00228639298538759	0.011639552474852	2.34679005574781	0.0205468635727183	0.0932899742226701	0.164527925585049	0.878900602621019	0.955784149870987
Unigene0001930	Os10g0391300	122.619	128.166	124.42	88.802	90.094	85.336	52.279	65.114	125.068	88.0773	58.6965	-0.505874	7.90075236906369e-08	8.68831248756883e-07	-1.09137	2.29487818831554e-10	4.58455005089159e-09	-0.585496	0.000293883434037741	0.00269139454226565
Unigene0001931	G6PD1	4.241	3.871	5.156	2.682	3.209	3.097	2.493	1.325	4.4227	2.996	1.909	-0.561879	0.036254214915538	0.124382859520443	-1.2121	0.00470442638918832	0.0267705710525783	-0.650221	0.138886624613174	0.445983446777024
Unigene0001933	CWF19L2	45.542	44.547	50.276	43.71	45.802	45.2	140.924	148.792	46.7883	44.904	144.858	-0.0593049	0.158002367055486	0.386979163603345	1.63041861791628	2.71531762551038e-13	7.41470932504788e-12	1.68972349227767	7.53744375929594e-34	9.63145964738269e-32
Unigene0001945	RDR6	29.138	30.036	24.015	20.25	18.782	18.553	43.821	40.344	27.7297	19.195	42.0825	-0.5307	5.02758748922705e-06	4.2984168857642e-05	0.601790139425011	0.0375357651661205	0.151666088463293	1.13248985334429	1.93650687164946e-10	4.87202572639009e-09
Unigene0001946	BASS4	2.09	3.693	1.524	4.515	5.296	4.862	5.325	6.025	2.4357	4.891	5.675	1.00581275805385	0.00680571911317223	0.0302742284855137	1.2203036857817	0.0236995696229442	0.104663528170842	0.21449092772785	0.669611110407944	0.897282803427244
Unigene0001947	BASS4	18.325	20.418	18.028	24.635	24.232	22.505	47.453	41.406	18.9237	23.7907	44.4295	0.330204046158458	0.210299672406871	0.473348524662758	1.23132625201004	4.75664566141232e-06	5.25268531957933e-05	0.90112220585158	2.75916849415866e-05	0.000316648423563597
Unigene0001948	--	17.338	19.645	20.176	8.215	6.329	8.19	5.691	4.355	19.053	7.578	5.023	-1.33013	1.14974567766169e-09	1.54228589534993e-08	-1.9234	3.35934198550062e-10	6.58846323187359e-09	-0.593268	0.0860889465632267	0.318942725231563
Unigene0001949	--	35.552	34.93	28.83	24.445	14.827	18.785	12.98	6.352	33.104	19.3523	9.666	-0.774498	0.00182606310886495	0.00955256558635356	-1.77601	3.99433494922244e-06	4.45672016380284e-05	-1.00152	0.0265861235763447	0.130148926373671
Unigene0001952	--	0.702	1.314	1.989	6.686	11.594	6.3	1.787	1.496	1.335	8.1933	1.6415	2.61761076796395	3.08413751269987e-05	0.000232376380899981	0.298175007998064	0.932700593071231	0.957736535767133	-2.31944	0.000389518802158484	0.00346821812016741
Unigene0001953	At5g61540	16.886	15.037	15.533	10.866	13.227	9.846	6.654	7.38	15.8187	11.313	7.017	-0.483646	0.00739130153147594	0.0324988206573783	-1.1727	2.36877848401906e-05	0.000230871208271431	-0.689055	0.0165092265614165	0.088189172729888
Unigene0001960	--	0	0	0	15.023	14.415	16.596	27.494	19.864	0	15.3447	23.679	13.9054496859228	6.213097034126e-17	1.46961293705084e-15	14.5313205346082	8.41630951440787e-18	3.46972431853582e-16	0.625870848685451	0.0208251548627355	0.10694606715392
Unigene0001964	--	10.096	11.033	4.553	0.707	0.745	0.781	3.215	6.918	8.5607	0.7443	5.0665	-3.5237	0.00272255677660767	0.0135763874358271	-0.756734	0.382434473997057	0.75465233562351	2.76696870954156	0.098959914686351	0.351853503651859
Unigene0001971	--	13.472	14.806	8.055	0	0.318	0	0.686	0.656	12.111	0.106	0.671	-6.83611	1.22368580447973e-07	1.3141968712831e-06	-4.17386	5.93293847215218e-06	6.45702431608163e-05	2.66224850163698	0.402857587736538	0.825430845813701
Unigene0001972	GATA	24.374	25.958	25.696	33.131	28.443	27.022	90.053	86.978	25.3427	29.532	88.5155	0.220710724456602	0.522437865803818	0.774466617998169	1.80436176930065	5.22636942609184e-16	1.83264339280646e-14	1.58365104484405	1.62244380529212e-15	6.818927723403e-14
Unigene0001974	WEL2	1.166	0.896	0.693	3.217	4.075	4.164	5.368	12.891	0.9183	3.8187	9.1295	2.05597917380574	1.55438822380548e-06	1.42955496189134e-05	3.31344603147997	3.78555460766655e-09	6.54339876835984e-08	1.25746685767423	0.00557515171108974	0.0355961357569829
Unigene0001981	--	3.353	2.003	1.052	0.654	0.344	0.903	0	0	2.136	0.6337	0	-1.75312	0.0377049362811226	0.128472964980176	-11.0607	0.000877613932065665	0.00613062496389324	-9.30758	0.0697547920826415	0.273797462160208
Unigene0001983	--	0	0	0	0	0	0.46	8.525	3.624	0	0.1533	6.0745	7.26052755022322	0.813666821888577	0.885552817024386	12.5685499481612	0.0017624325980145	0.0113355441230196	5.30802	0.00344949270812724	0.0236019555974545
Unigene0001984	WIT1	55.534	60.377	60.06	128.396	122.667	121.101	212.52	257.503	58.657	124.055	235.012	1.08060081554173	3.46830944476406e-18	8.86058270113807e-17	2.00235616327484	3.22348427827331e-22	1.79423072707782e-20	0.921755347733108	1.21276148727644e-07	2.08800398273614e-06
Unigene0001985	--	0.3	0	0.103	0.895	0.707	0.247	24.414	20.676	0.1343	0.6163	22.545	2.19789348087623	0.176499395243283	0.418755968556613	7.39084636171807	3.16121186629899e-17	1.24371152195642e-15	5.19295288084184	4.22235140201881e-22	2.90783856064756e-20
Unigene0001986	--	0	0.638	0.176	1.527	1.005	0.422	25.158	38.377	0.2713	0.9847	31.7675	1.85956912649854	0.205139668214413	0.463904548037615	6.87134145506685	6.13520901121533e-15	1.9498072401377e-13	5.01177232856831	7.60364154744568e-17	3.54883282291157e-15
Unigene0001987	--	0.44	1.65	0	2.962	5.198	5.726	3.085	4.024	0.6967	4.6287	3.5545	2.73205622913241	0.00364370720899634	0.0175242024920809	2.35110619329404	0.111298138002132	0.346460683875208	-0.38095	0.546778519892595	0.871702617156322
Unigene0001991	--	0.292	0.365	0	3.442	1.208	1.811	0	2.315	0.219	2.1537	1.1575	3.29779219938105	0.00511975495020467	0.0236167423539051	2.40200941854643	0.302620143658011	0.666928468789461	-0.895783	0.469194730356205	0.866742786307844
Unigene0001996	SULTR3;5	1.761	1.841	2.406	0.184	0.097	0.051	39.945	12.62	2.0027	0.1107	26.2825	-4.17763	5.2167087953427e-09	6.55795481130789e-08	3.71410829456801	1.31527626579029e-15	4.44116829927837e-14	7.89173796073536	1.0131949434094e-15	4.31558608108778e-14
Unigene0001998	--	0	0	0	3.121	1.878	1.97	0.253	0.242	0	2.323	0.2475	11.1817734388088	0.000291560538330971	0.0018238774814166	7.95128471496697	0.582781366268189	0.812888497908399	-3.23049	0.0213153046517103	0.108852942817674
Unigene0002001	RPOT2	6.744	5.551	8.216	5.541	4.839	5.742	19.57	18.252	6.837	5.374	18.911	-0.347367	0.0529474433422848	0.169334632227638	1.46779032353792	2.96554095573844e-05	0.000283706555471408	1.81515742751121	4.36386198924106e-15	1.77995937254291e-13
Unigene0002016	--	0	0	0	2.834	1.989	1.739	0	0	0	2.1873	0	11.0949573777973	0.00319698831528908	0.0156419085318097	0	1	1	-11.095	0.0102073292920799	0.059422913175868
Unigene0002027	EHT1	2.302	2.768	1.142	1.529	1.409	2.745	10.097	11.734	2.0707	1.8943	10.9155	-0.128405	0.679062831267026	0.826946310240904	2.39821098242355	1.21906474167302e-05	0.000125527950163784	2.52661609675953	1.37488962902341e-07	2.34905299987977e-06
Unigene0002028	PME2	5.211	4.52	4.559	5.139	4.879	5.199	19.624	11.756	4.7633	5.0723	15.69	0.0906780461047635	0.837454965905711	0.902187363530891	1.71980193659344	3.94917294926515e-08	5.92799527306759e-07	1.62912389048868	1.7217904281059e-10	4.35198558008284e-09
Unigene0002029	CWZF7	32.058	28.493	30.831	34.197	32.184	31.972	76.547	89.433	30.4607	32.7843	82.99	0.106059040869357	0.879606990055788	0.928268287671344	1.4459899900998	2.02165646137023e-09	3.62561186576765e-08	1.33993094923044	2.32937546696968e-15	9.71488846701618e-14
Unigene0002030	--	14.145	11.748	11.082	9.276	9.767	7.708	32.157	36.617	12.325	8.917	34.387	-0.466957	0.0165923108603107	0.0646855879525715	1.48027561075866	5.36069607131695e-06	5.87666962939126e-05	1.94723293505239	9.82447244973099e-14	3.5417479390851e-12
Unigene0002035	--	0.193	0.602	0.894	3.24	3.184	3.102	1.841	1.291	0.563	3.1753	1.566	2.49570122056264	0.000453415492692184	0.00272213750380682	1.47587738521081	0.261845487527807	0.613210599224317	-1.01982	0.074332798388474	0.286995869463522
Unigene0002036	--	0.33	0	0.17	0.74	2.728	1.227	5.046	5.028	0.1667	1.565	5.037	3.23112515787905	0.0307871912251774	0.108599889771923	4.91752723171725	0.000444603063050038	0.00335070551536634	1.68640207383821	0.0536243670516264	0.224100512666144
Unigene0002038	PS1	3.416	4.409	4.343	13.405	12.097	10.577	2.611	3.191	4.056	12.0263	2.901	1.56806729385964	1.26454345292703e-05	0.000101382952998949	-0.483507	0.277635168015042	0.634896151475263	-2.05157	6.98308503868813e-07	1.07409256623803e-05
Unigene0002039	--	8.908	4.383	6.678	0	0	0	0	0	6.6563	0	0	-12.7005	4.51846417277871e-07	4.48863485190815e-06	-12.7005	4.16631282552175e-05	0.000386915632715921	0	1	1
Unigene0002043	TFIIB2	60.743	64.267	59.525	50.53	44.524	49.231	92.022	121.838	61.5117	48.095	106.93	-0.354973	0.000732134887833718	0.00420665180128468	0.7977346969853	0.00563507321727657	0.0313076934007644	1.15270784556684	1.7491568301041e-07	2.92668120142638e-06
Unigene0002045	Os11g0104900	21.925	19.27	31.81	10.924	10.064	9.051	24.822	27.205	24.335	10.013	26.0135	-1.28116	0.00115419189008561	0.00634797549848278	0.0962277458847349	0.807857535908187	0.913474362604217	1.3773862349698	0.00975340851984393	0.0572184914941153
Unigene0002046	--	3.73	2.135	4.005	3.745	3.485	3.945	10.688	10.791	3.29	3.725	10.7395	0.179152841614283	0.954977715489742	0.985157878042679	1.7067673381131	0.001985388098146	0.0125771674566989	1.52761449649882	4.13471487220461e-05	0.000458120623336806
Unigene0002051	DRP2A	5.231	7.118	5.714	14.792	12.993	17.984	24.362	24.063	6.021	15.2563	24.2125	1.34133324780039	4.86966363371876e-07	4.80985225045031e-06	2.00767702629421	1.66395719314296e-09	3.01377372738172e-08	0.666343778493818	0.0141563438394904	0.0779029257467033
Unigene0002060	AS	24.488	25.918	24.644	6.607	5.291	6.374	2.96	1.82	25.0167	6.0907	2.39	-2.03822	1.27156045696537e-22	4.08689407066393e-21	-3.38781	4.48963982413828e-24	2.82843699885483e-22	-1.34959	0.00213417572864887	0.0155333506269551
Unigene0002067	SCPL27	0.832	0.148	0.368	3.465	2.807	2.503	1.666	0.724	0.4493	2.925	1.195	2.70257862889743	0.00186700062772323	0.00973786738487927	1.41115262240741	0.431324229642174	0.782524000300943	-1.29143	0.0747339482554568	0.288107846112123
Unigene0002072	SUVH6	41.974	43.503	41.706	14.2	16.779	16.228	20.894	16.456	42.3943	15.7357	18.675	-1.42983	5.3537297712727e-35	2.86248006586244e-33	-1.18276	3.32182722628846e-12	8.14819785763546e-11	0.247069941002284	0.378879303320496	0.80339785466066
Unigene0002075	BAG7	77.84	81.56	74.454	64.188	63.937	58.743	193.391	252.112	77.9513	62.2893	222.751	-0.323589	0.000784546921642148	0.00448186813476502	1.5147895417355	8.61428461638919e-11	1.81334971708578e-09	1.83837811000588	2.34761937819583e-20	1.43711353723212e-18
Unigene0002076	BAG7	2.068	3.371	3.671	4.056	4.61	5.263	8.851	7.206	3.0367	4.643	8.0285	0.612568727598403	0.142839297723407	0.35830789238116	1.40264191454756	0.00437501823915881	0.025141117056835	0.790073186949156	0.0271700016273312	0.132300193654796
Unigene0002077	PUB33	77.809	79.85	76.165	32.429	28.992	26.109	14.674	17.5	77.9413	29.1767	16.087	-1.41757	4.10062094049994e-30	1.84590671368046e-28	-2.27649	3.51362061251241e-34	3.5669165935649e-32	-0.85892	2.5817553811971e-05	0.000297590754445748
Unigene0002078	--	82.934	80.771	75.388	79.826	78.409	66.396	18.671	15.92	79.6977	74.877	17.2955	-0.0900149	0.137973075171427	0.351770906797171	-2.20414	7.63878893741001e-28	5.86346256428756e-26	-2.11413	3.49411313425524e-26	3.08545205107347e-24
Unigene0002088	atad1a	46.255	45.354	47.054	20.469	23.705	18.843	12.919	14.334	46.221	21.0057	13.6265	-1.13777	2.06696800773448e-12	3.53703946048934e-11	-1.76213	4.76642132879264e-14	1.39176306243967e-12	-0.624364	0.0107450863636398	0.0620498948980356
Unigene0002096	APUM5	85.907	88.918	87.445	108.276	101.437	102.124	212.357	217.231	87.4233	103.946	214.794	0.249739323441785	0.217398900584654	0.48689999856947	1.29686340172281	3.77762992068266e-11	8.29058063606332e-10	1.04712407828103	2.28684147978164e-13	7.92111880217758e-12
Unigene0002099	SEC10	2.469	1.175	1.091	5.403	5.966	4.95	1.347	1.002	1.5783	5.4397	1.1745	1.78511632336323	0.00217802090433673	0.0111456986275513	-0.426355	0.514396793438103	0.812888497908399	-2.21147	0.000234225356160988	0.00219609740151929
Unigene0002106	GC6	0	0.233	0	0.209	0.33	0	7.25	1.819	0.0777	0.1797	4.5345	1.20995531809823	0.600420388140283	0.800697234932118	5.86750412041574	3.80202864993747e-05	0.000355528919370301	4.65754880231751	6.04170326856226e-05	0.000645155476838186
Unigene0002108	PBL34	29.232	26.707	26.909	11.349	12.754	13.1	16.66	15.935	27.616	12.401	16.2975	-1.15505	7.64797713132472e-14	1.46526905965279e-12	-0.760854	6.216027899747e-05	0.000557796030838191	0.39419421294507	0.144931291644239	0.459915944059079
Unigene0002111	fray2	36.474	35.886	36.246	9.413	8.827	7.961	4.177	1.918	36.202	8.7337	3.0475	-2.05141	9.12815677607826e-21	2.66636144181239e-19	-3.57037	1.04651060576883e-21	5.60219144021234e-20	-1.51896	0.00206687607801339	0.0151013442447971
Unigene0002113	--	4.287	2.883	2.04	0	0.389	0.408	0	0	3.07	0.2657	0	-3.53055	0.0116810774991798	0.0481696667599955	-11.584	0.0059645062164601	0.0328931332552387	-8.05347	0.68133695746065	0.897282803427244
Unigene0002114	MYB58	32.905	36.17	35.407	6.364	6.019	5.004	0	0.234	34.8273	5.7957	0.117	-2.58717	1.37745296297736e-34	7.2238543111866e-33	-8.21757	2.05238127310477e-15	6.82712957362029e-14	-5.63039	6.93269318156971e-07	1.06698919553592e-05
Unigene0002115	--	7.076	7.659	6.2	13.617	11.275	15.481	2.854	3.592	6.9783	13.4577	3.223	0.947473875188441	0.00487199405966127	0.0225998173767052	-1.11448	0.0137069761707315	0.066664355807149	-2.06195	2.48643254344084e-07	4.06632536626817e-06
Unigene0002121	VPS54	0	0	0	24.396	23.493	26.621	37.264	38.473	0	24.8367	37.8685	14.6001839417486	2.30922812528715e-19	6.28116374564581e-18	15.208710655659	1.59303031541073e-20	7.91174770906555e-19	0.608526713910367	0.00302108208928205	0.0210405957263148
Unigene0002125	--	2.822	4.75	5.439	0.963	1.303	0.912	4.844	2.541	4.337	1.0593	3.6925	-2.03354	0.000402637747078099	0.00244630834907464	-0.2321	0.51042898718407	0.812888497908399	1.80144129702479	0.0313452891449877	0.148014553983816
Unigene0002127	VPS54	6.156	5.126	5.57	5.061	5.409	3.642	16.552	20.749	5.6173	4.704	18.6505	-0.255997	0.246135144265823	0.520381306072596	1.73125698782163	8.21549324785261e-06	8.7113573444386e-05	1.98725434282636	1.07821484928637e-08	2.16240240019104e-07
Unigene0002129	HPCA1	11.352	9.641	9.596	1.654	2.077	1.617	0.868	0.277	10.1963	1.7827	0.5725	-2.51594	2.69559775817486e-18	6.92660520965424e-17	-4.15463	7.57866542319457e-17	2.88184176555644e-15	-1.63869	0.0210942322311016	0.107956009459522
Unigene0002146	--	0	0	0	3.158	3.74	0.872	0	0.429	0	2.59	0.2145	11.3387363825739	0.00499398193474222	0.0230955676763177	7.74483383749955	0.751832217975966	0.876513139178472	-3.5939	0.0697463398404031	0.273797462160208
Unigene0002148	--	6.164	3.79	4.79	0.744	1.679	0.705	2.295	3.697	4.9147	1.0427	2.996	-2.23682	1.22864957503249e-05	9.87243790811908e-05	-0.714056	0.114092225931951	0.352208683125731	1.52275961187255	0.0685005593382898	0.270410048104371
Unigene0002153	At3g49470	149.625	132.217	135.166	64.389	60.956	61.965	63.111	88.786	139.003	62.4367	75.9485	-1.15465	3.277006726937e-17	7.90421185393438e-16	-0.872019	1.7293408429688e-05	0.000173245776817472	0.282627953868881	0.376788304617233	0.80339785466066
Unigene0002154	At3g49470	31.746	30.099	32.553	6.708	6.278	5.146	6.562	5.669	31.466	6.044	6.1155	-2.38022	4.06871634502671e-18	1.03478761538112e-16	-2.36325	6.5565026152187e-12	1.55992612767852e-10	0.0169667970448746	0.891054632832535	0.957799381500456
Unigene0002156	RE1	0	0	0	1.821	1.677	1.006	0	0	0	1.5013	0	10.5520286113591	0.00422032344101033	0.0199153844941911	0	1	1	-10.552	0.0126214611487645	0.070806725555633
Unigene0002163	--	3.813	2.721	3.144	1.343	0.386	0.675	0	0.133	3.226	0.8013	0.0665	-2.00927	0.00162811480703471	0.008637041974262	-5.60025	0.000418126589135798	0.00316914883144697	-3.59098	0.0673775933748017	0.267142178988641
Unigene0002167	--	1.247	0.445	0.735	3.796	4.837	3.31	0	0	0.809	3.981	0	2.29891926366137	0.00660399916696921	0.0294659932506339	-9.66	0.0635881011645148	0.228672650684357	-11.9589	6.12990198903246e-05	0.000653747297273303
Unigene0002168	--	9.914	12.047	6.629	2.103	3.479	2.986	0	0.326	9.53	2.856	0.163	-1.73848	0.00131801690275424	0.00715538633123536	-5.86953	0.000194061924164031	0.00157915346886715	-4.13105	0.0222523616819396	0.112624621134194
Unigene0002171	--	1.351	1.312	1.702	4.712	5.67	6.507	3.441	4.389	1.455	5.6297	3.915	1.95203034953008	0.001438653603091	0.00774469178621763	1.42799315438276	0.154059788233582	0.433608176105371	-0.524037	0.282729616466113	0.692278275737289
Unigene0002172	XTH28	77.058	78.114	77.605	10.535	12.694	12.672	3.591	2.035	77.5923	11.967	2.813	-2.69685	3.4710609315998e-63	3.87880074736241e-61	-4.78573	5.69467001220501e-55	1.32432339325376e-52	-2.08888	2.30429262788162e-07	3.78718911582015e-06
Unigene0002173	XTH27	1844.74	1797.46	1817.55	329.553	339.179	322.283	60.116	65.213	1819.91	330.338	62.6645	-2.46185	3.05422523998202e-139	1.47069275010334e-136	-4.86008	9.6996137917392e-178	3.80084216236197e-174	-2.39822	8.46521716111793e-69	3.8083459216556e-66
Unigene0002176	--	0.219	0	0.451	2.45	0.516	1.624	7.515	4.26	0.2233	1.53	5.8875	2.77626115295604	0.0859460344346953	0.246004190788436	4.72038465476353	0.00126119806166682	0.00843370901583938	1.94412350180749	0.0501873278368141	0.213146158833257
Unigene0002178	ylbH	6.92	7.779	7.069	2.257	5.123	2.805	39.581	42.075	7.256	3.395	40.828	-1.09576	0.000274769006688108	0.00173041749519527	2.49231253647004	1.11373547252846e-20	5.57728835255767e-19	3.58807541786647	1.52690720389649e-25	1.29565574455636e-23
Unigene0002187	KIPK2	3.932	3.54	4.242	1.333	0.756	0.226	1.98	1.225	3.9047	0.7717	1.6025	-2.33915	6.5646759732613e-05	0.000465444079446329	-1.28488	0.0190981854593994	0.0878113166699086	1.05427466407966	0.365803136525453	0.797095885662773
Unigene0002188	--	1.735	2.167	1.59	1.297	1.138	2.388	6.385	14.563	1.8307	1.6077	10.474	-0.187401	0.719026264212431	0.858823415027377	2.5163714800234	0.00181664841450027	0.01164792218709	2.70377229540861	0.00041906033017196	0.00370784044756306
Unigene0002190	CDKF-4	71.913	65.121	59.344	82.79	62.686	67.693	157.75	183.24	65.4593	71.0563	170.495	0.118364334863791	0.999999380384269	1	1.38105861632788	5.59779342388454e-07	7.18952258969608e-06	1.26269428146409	1.13302263833611e-07	1.95425842088691e-06
Unigene0002196	KRP1	0.452	0.282	1.864	12.161	13.337	9.515	1.151	0	0.866	11.671	0.5755	3.75241734482534	1.26860783521492e-07	1.35840201783687e-06	-0.589551	0.674515627040456	0.860107617872346	-4.34197	1.91442473202608e-06	2.72521461104556e-05
Unigene0002197	PBP1	10.847	7.13	5.296	46.505	39.979	46.425	23.509	7.65	7.7577	44.303	15.5795	2.51370970267314	4.20270646917283e-16	9.43258289233672e-15	1.00595424083489	0.210141734935371	0.535992545636685	-1.50776	0.000162138073795319	0.00157699344386057
Unigene0002205	--	0	0	0	2.496	1.862	3.562	4.49	6.104	0	2.64	5.297	11.3663222142458	2.82258645751697e-07	2.88548815263302e-06	12.3709597932974	2.9961662621756e-08	4.57100537537402e-07	1.00463757905157	0.0839732180734151	0.313980710638426
Unigene0002213	--	12.639	9.445	13.67	2.439	3.424	3.079	16.361	14.64	11.918	2.9807	15.5005	-1.99944	2.01906062087729e-09	2.64585855929313e-08	0.379172600734427	0.676932259006508	0.860107617872346	2.37860780302658	4.47455918807839e-09	9.47109787147496e-08
Unigene0002216	--	11.303	15.171	13.739	0.946	0.996	2.507	0	2.672	13.4043	1.483	1.336	-3.17611	1.44021218707233e-11	2.2848989354487e-10	-3.32671	6.3998256970459e-06	6.92476514846312e-05	-0.150599	0.906401456469555	0.957799381500456
Unigene0002227	LECRK91	5.623	4.788	5.972	4.011	5.229	5.592	1.628	1.245	5.461	4.944	1.4365	-0.143486	0.41463956591251	0.700488732871108	-1.92661	0.000184124180580485	0.00150594825258539	-1.78312	0.000462804349709617	0.00404355489639418
Unigene0002233	RAD51B	13.128	10.403	10.733	10.86	8.549	10.427	28.135	28.125	11.4213	9.9453	28.13	-0.199639	0.22044884474779	0.488484538512422	1.30037847103218	0.000457145824158047	0.0034336760001045	1.50001792149978	7.81498489812828e-08	1.37955259299905e-06
Unigene0002238	ZFN2	13.316	12.431	11.765	13.539	14.515	15.12	2.197	3.126	12.504	14.3913	2.6615	0.202810578139891	0.657650796620102	0.812549966100519	-2.23208	2.1654385405433e-13	5.96511718316059e-12	-2.43489	2.74184282815383e-19	1.55801427671551e-17
Unigene0002240	--	1.03	0.742	0.98	0.4	0.374	0.393	7.973	6.709	0.9173	0.389	7.341	-1.23768	0.0336192801745184	0.116760023098563	3.0004586328196	4.02318638898089e-10	7.83551541975202e-09	4.23813454181435	3.27353645629774e-19	1.85046079384622e-17
Unigene0002242	ATS3	4.287	8.032	7.576	0.172	1.265	0	0	0.187	6.6317	0.479	0.0935	-3.79127	5.55516655355159e-07	5.44563964235387e-06	-6.14826	7.57679424813684e-05	0.000668318449094803	-2.35699	0.392623124145776	0.812312341862338
Unigene0002246	ACA10	26.709	25.487	25.415	54.718	49.581	53.81	122.633	97.58	25.8703	52.703	110.106	1.02658644343909	1.3571150069778e-13	2.55692439019208e-12	2.08952909106897	1.20866240753542e-22	6.96500599565872e-21	1.06294264762989	8.69551019216326e-11	2.26430239359336e-09
Unigene0002251	ARF17	17.711	18.221	17.009	7.642	6.617	6.627	22.881	10.788	17.647	6.962	16.8345	-1.34185	5.19346528481291e-12	8.57326415559849e-11	-0.0680021	0.40193622076952	0.762326220560411	1.27384715326946	0.00139872570462342	0.0107549671644942
Unigene0002253	--	3.512	5.483	1.358	0	0	0	0	0	3.451	0	0	-11.7528	0.00278244701186299	0.013839425315296	-11.7528	0.0146655222794507	0.0705080453078235	0	1	1
Unigene0002257	--	1.675	1.801	1.343	13.978	14.717	14.75	10.903	8.672	1.6063	14.4817	9.7875	3.17238444345488	6.52529218774948e-35	3.46787635385332e-33	2.60716910204694	6.79574191506879e-10	1.28706884878167e-08	-0.565215	0.00344715948330035	0.0235902372201013
Unigene0002258	--	1.957	1.447	0.782	10.031	9.383	9.696	15.212	14.356	1.3953	9.7033	14.784	2.79787062275442	3.94292578461594e-19	1.0615836646537e-17	3.40535494588151	1.61968670526988e-15	5.4288141160868e-14	0.607484323127086	0.0118962446829456	0.0675533261068304
Unigene0002265	At5g38990	4.631	2.747	2.626	0	0.137	0	0	0	3.3347	0.0457	0	-6.19026	3.8998235089009e-06	3.38669556704771e-05	-11.7033	1.63251603478302e-05	0.000164280834825347	-5.51307	0.833026237013191	0.931876477600426
Unigene0002266	--	1.997	3.325	0.686	0	0	0	0	0	2.0027	0	0	-10.9677	0.010569017335474	0.0440941800744635	-10.9677	0.0365868756912364	0.148856938050894	0	1	1
Unigene0002270	--	2.72	3.797	3.299	33.722	29.272	29.524	2.445	2.924	3.272	30.8393	2.6845	3.23652692486033	4.46482414920849e-23	1.4725579423118e-21	-0.285519	0.547759267529498	0.812888497908399	-3.52205	5.87293282944491e-19	3.26402838466883e-17
Unigene0002272	UGT80B1	15.181	14.622	14.456	30.72	25.966	25.492	52.269	44.041	14.753	27.3927	48.155	0.89278136460724	0.000751443135585947	0.00430948895687705	1.70667724872191	1.48419415344614e-07	2.07266179614625e-06	0.813895884114672	0.00239712530903982	0.0172002111406472
Unigene0002277	--	8.372	9.097	8.631	1.596	0.988	0.829	0.533	0.306	8.7	1.1377	0.4195	-2.93494	1.22343062086094e-13	2.31217910772225e-12	-4.37427	4.95546318054574e-12	1.19533581078039e-10	-1.43934	0.136827549028158	0.441460519261409
Unigene0002278	--	0	0	0.108	7.028	7.4	2.976	3.46	0	0.036	5.8013	1.73	7.33224379937706	5.21516203144788e-08	5.8574364393921e-07	5.58663132108178	0.222770516863947	0.557038518065131	-1.74561	0.304634964701085	0.724121609871946
Unigene0002288	ZAT7	6.85	4.991	2.942	224.206	220.333	198.424	76.1	60.505	4.9277	214.321	68.3025	5.44272473971129	3.09961960196988e-119	1.04796160262004e-116	3.79296181188135	1.31893225106453e-18	5.77790521692362e-17	-1.64976	1.64552088168276e-20	1.02380484970819e-18
Unigene0002293	--	0.253	0	0	0	0	0	7.413	5.549	0.0843	0	6.481	-6.39803	0.813660609651107	0.885552817024386	6.26396964474533	0.000394110435864978	0.00300631000283961	12.6620007187185	2.93527429331424e-05	0.000334987848274815
Unigene0002297	HCF244	8.344	5.428	7.706	2.436	3.18	3.014	3.653	9.848	7.1593	2.8767	6.7505	-1.31543	0.00012146482013705	0.000819446623887995	-0.0848309	0.58118830470106	0.812888497908399	1.2305963058219	0.0415746100175149	0.184669889375825
Unigene0002298	NIP1-1	4.689	2.603	3.894	3.067	3.075	1.936	10.95	16.186	3.7287	2.6927	13.568	-0.469624	0.26751392517404	0.551435148996674	1.86347634029877	0.00244588032779694	0.015118391605787	2.33310052458127	9.78536264269633e-06	0.000122546717464042
Unigene0002299	NIP1-1	0.312	0.974	0.482	0.175	0.368	0.193	1.986	4.748	0.5893	0.2453	3.367	-1.26434	0.400469917848972	0.686801414111047	2.51430794715737	0.03678399525304	0.149491728478324	3.77864855049179	0.00303758321383431	0.0211470974954512
Unigene0002304	CYP75B137	9.665	11.09	15.795	0.176	0.093	0.292	0.1	20.485	12.1833	0.187	10.2925	-6.02573	3.00821151451597e-20	8.55128519682729e-19	-0.243315	0.816998242339289	0.913474362604217	5.78241136832099	0.0043079016715209	0.0285180465028937
Unigene0002305	--	0.501	0.157	0.129	2.108	1.331	3.104	2.075	1.832	0.2623	2.181	1.9535	3.05551672985442	0.00423428226885025	0.0199704496512341	2.89658821539734	0.0545084502233607	0.203171395056359	-0.158929	0.769803570294142	0.921369668458096
Unigene0002312	FAD7	3.594	0.499	3.293	0	0	0.989	9.155	7.784	2.462	0.3297	8.4695	-2.90075	0.0641523283160511	0.196130167360585	1.78244604022477	0.174915547200817	0.475192306273645	4.68319687667127	0.00254116465119046	0.0181021969858531
Unigene0002315	--	7.767	11.146	10.562	5.373	7.217	6.14	18.943	17.516	9.825	6.2433	18.2295	-0.654141	0.044761602284824	0.147531686083707	0.891745679095418	0.0860005195066699	0.2868550695547	1.5458865927195	0.000240659959185484	0.00225256879291924
Unigene0002319	At2g19230	13.691	11.759	10.913	2.625	2.703	1.954	4.408	3.41	12.121	2.4273	3.909	-2.32006	1.04466448030618e-19	2.89402657912436e-18	-1.63264	3.10366193465273e-08	4.72305028117804e-07	0.687427344565934	0.171302948343769	0.511788566929648
Unigene0002320	NUP43	24.547	25.084	21.122	11.713	13.649	13.944	33.46	23.973	23.5843	13.102	28.7165	-0.848042	4.08757170586105e-06	3.54083893560916e-05	0.284051102272809	0.768597373760508	0.888485231857112	1.13209286881159	9.56987300696482e-05	0.00097966533555882
Unigene0002332	--	1.706	1.42	0	0.127	0.939	0.563	5.648	2.493	1.042	0.543	4.0705	-0.940331	0.380598230387489	0.677376379043069	1.96585074125231	0.112673096862773	0.349217087488427	2.90618191572646	0.00354782848959892	0.0241617162364928
Unigene0002335	--	0.384	2.159	1.386	6.674	3.4	7.848	6.604	2.106	1.3097	5.974	4.355	2.18949757057326	0.00250682912751824	0.0126266380017484	1.73347305174869	0.145880984184528	0.41850935689017	-0.456025	0.459702236524134	0.866742786307844
Unigene0002344	v1g169424	117.241	113.46	111.862	88.444	86.974	79.724	188.915	173.196	114.188	85.0473	181.055	-0.425069	1.25040962357487e-05	0.000100320655773271	0.665025168250057	0.01103624092703	0.0554372539784941	1.09009409696145	1.49352679659693e-11	4.26249408202944e-10
Unigene0002345	WNK4	7.9	4.837	6.946	1.65	2.742	1.822	1.874	0.283	6.561	2.0713	1.0785	-1.66336	8.17557286787932e-06	6.77124586155267e-05	-2.60489	2.80507204937581e-05	0.000269539359467424	-0.941534	0.232057127877457	0.618740621778791
Unigene0002354	--	1.562	1.201	0.743	6.062	5.815	5.804	0	0.146	1.1687	5.8937	0.073	2.33430197160988	3.75854847265222e-05	0.000279558316091709	-4.00082	0.0314862912852035	0.131816887516704	-6.33513	3.53802745059867e-05	0.000397159644277302
Unigene0002355	PKL	43.738	42.938	45.851	38.637	38.052	38.795	95.676	137.498	44.1757	38.4947	116.587	-0.198593	0.0070992550836609	0.0314111496857507	1.40008311806352	5.97624171344729e-08	8.7692199836094e-07	1.59867644699195	5.4722379701766e-15	2.21423231970478e-13
Unigene0002360	OBL1	90.886	86.797	85.819	5.813	5.61	5.886	0.092	0	87.834	5.7697	0.046	-3.92822	5.12816978888975e-127	2.00711007914714e-124	-10.8989	2.21493366499738e-14	6.65592662037998e-13	-6.97071	2.55909724671491e-06	3.56156257857834e-05
Unigene0002362	--	1.352	1.689	1.951	0	0	0	0	0.329	1.664	0	0.1645	-10.7004	0.00702123844377411	0.0311196829652315	-3.3385	0.0987264652016724	0.318332655473724	7.36194377373524	0.751832217975966	0.912443918086951
Unigene0002366	--	156.968	152.562	170.162	52.151	54.317	55.505	291.147	190.004	159.897	53.991	240.576	-1.56636	5.12454157340613e-38	3.01596353400195e-36	0.58934384852183	0.0936387810356694	0.306003040136204	2.15569888400902	1.68483023575441e-25	1.42330714249342e-23
Unigene0002367	--	7.342	8.545	9.289	12.16	10.734	10.229	24.229	23.683	8.392	11.041	23.956	0.395784262068824	0.278561585103476	0.559640590244357	1.51330045440112	1.72048710303173e-05	0.000172402882945531	1.1175161923323	6.58111790841641e-05	0.000697466398908419
Unigene0002368	myoD	31.5	26.776	33.212	17.052	18.095	16.168	8.237	7.441	30.496	17.105	7.839	-0.834202	1.31123547127954e-05	0.000104851329170795	-1.95988	1.23078043571239e-10	2.54102986109631e-09	-1.12568	0.000159225000195796	0.00155084252688783
Unigene0002369	--	1.022	0.766	0.632	9.397	16.167	16.963	0.521	0.498	0.8067	14.1757	0.5095	4.13530013329926	7.75445737125607e-11	1.15853167931748e-09	-0.66289	0.616496072116873	0.837457120757656	-4.79819	2.96690913795131e-08	5.56286317530057e-07
Unigene0002375	ATJ10	7.274	5.749	8.963	1.21	1.207	0.774	1.448	6.923	7.3287	1.0637	4.1855	-2.7845	3.72432315821282e-14	7.32982223349827e-13	-0.808151	0.0808643338225664	0.274525393372681	1.97635386958268	0.0109647898600693	0.063104710776836
Unigene0002378	--	6.51	5.751	5.401	3.204	3.186	2.163	0	0	5.8873	2.851	0	-1.04615	0.0220423236926581	0.0821476946399489	-12.5234	2.7713305773473e-06	3.17764372607586e-05	-11.4773	0.000210660090892489	0.00199632141475208
Unigene0002379	VPYL	3.613	3.997	3.458	0.868	1.34	0.895	0.131	0.189	3.6893	1.0343	0.16	-1.83466	2.19519766697352e-06	1.97926515020858e-05	-4.52722	7.05971105219369e-09	1.17818699930041e-07	-2.69256	0.00642990683140022	0.0402127018500747
Unigene0002382	NAKR2	43.566	42.449	45.511	12.832	10.339	10.125	3.719	3.984	43.842	11.0987	3.8515	-1.98193	3.53391799249016e-23	1.17087928415066e-21	-3.50882	4.65127874303341e-29	3.78138346857128e-27	-1.52689	0.000125589696723964	0.00125096091208214
Unigene0002383	--	88.64	92.079	88.473	18.612	16.274	14.288	0	0	89.7307	16.3913	0	-2.45267	5.41963968097167e-29	2.33388190749356e-27	-16.4533	4.60168678476497e-13	1.23000953277222e-11	-14.0006	1.5143318037174e-07	2.5631043418663e-06
Unigene0002385	--	0	0.229	0	0	0	0	23.118	6.254	0.0763	0	14.686	-6.25424	0.813660609651107	0.885552817024386	7.58791259725908	1.60228346674856e-07	2.22843935355016e-06	13.8421538846349	4.02422456395664e-09	8.59684724916053e-08
Unigene0002386	--	0.779	2.596	1.607	1.748	1.533	0.965	30.114	16.776	1.6607	1.4153	23.445	-0.230621	0.791476639098529	0.885552817024386	3.8194458530885	2.04353945360665e-07	2.79892049141221e-06	4.05006650342396	5.08035501235422e-09	1.06436867343426e-07
Unigene0002390	BPA1	2.575	2.796	5.424	7.154	7.003	7.348	2.567	0.682	3.5983	7.1683	1.6245	0.994308887922145	0.0422971672011963	0.140746095760332	-1.14733	0.0941061610499921	0.30715491682621	-2.14164	0.000258399105028439	0.00239849639303042
Unigene0002392	KAPP	6.941	7.013	8.04	3.148	2.393	3.96	11.324	15.867	7.3313	3.167	13.5955	-1.21096	8.90341679057689e-05	0.000615607232481869	0.890981703071904	0.0593212906680617	0.217561367913644	2.10194043767436	3.37720390917544e-07	5.42736870037221e-06
Unigene0002398	AtMg00810	0.129	0	0	0.072	0.076	0.08	1.644	26.188	0.043	0.076	13.916	0.821662758741488	0.827660690266227	0.895390882097877	8.33819220891779	0.000545128657651656	0.00401792710796179	7.5165294501763	5.86263634061319e-10	1.39336117842082e-08
Unigene0002399	--	62.72	52.733	60.681	2.75	2.481	5.207	0.893	0	58.7113	3.4793	0.4465	-4.07676	1.3187679712977e-43	9.25607357381141e-42	-7.03884	1.963153753441e-20	9.70077697420708e-19	-2.96208	0.0109530299728233	0.0630495812260564
Unigene0002400	GCP3	4.993	6.294	5.772	6.277	5.783	5.2	1.902	1.478	5.6863	5.7533	1.69	0.0168993862853727	0.720748217028925	0.860505009006765	-1.75048	2.15456791754391e-06	2.51910550896366e-05	-1.76737	1.31933468479281e-06	1.93348142029294e-05
Unigene0002401	--	0.909	0	0.401	1.019	0.613	0	19.672	33.838	0.4367	0.544	26.755	0.317074245546682	0.928630561382359	0.96276577755531	5.93713231278507	6.0782968303399e-16	2.11904893634595e-14	5.62005806723839	3.61077713361319e-16	1.59516203061366e-14
Unigene0002403	--	0.275	0	0	5.858	10.063	7.152	9.457	5.026	0.0917	7.691	7.2415	6.3906301695986	9.00215136580239e-06	7.40412971341337e-05	6.30374754422675	0.000373216526538411	0.00286113199660978	-0.0868826	0.789144137526314	0.931876477600426
Unigene0002408	--	0.51	0.955	0.175	0.476	0.401	0.526	2.273	3.831	0.5467	0.4677	3.052	-0.225181	0.79421343200109	0.885552817024386	2.48102164805024	0.0119023744661077	0.0591091178812068	2.70620245393579	0.0013266297645984	0.010251413863443
Unigene0002415	At3g11230	5.109	5.53	7.548	2.004	2.613	3.69	6.073	4.771	6.0623	2.769	5.422	-1.13051	0.0013215030405257	0.00717382205355615	-0.161048	0.421800006121968	0.779882706485119	0.969460059470781	0.0713402222735907	0.278253583309963
Unigene0002417	--	22.553	28.167	27.898	62.808	61.084	57.917	25.7	24.583	26.206	60.603	25.1415	1.20949205036193	2.67308708852472e-07	2.73970737045235e-06	-0.0598264	0.475701792895415	0.80367343734914	-1.26932	1.38958878946822e-07	2.37150248402399e-06
Unigene0002421	POPTRDRAFT_831870	66.465	68.416	61.203	251.094	253.043	251.867	49.896	43.035	65.3613	252.001	46.4655	1.94692204797266	1.93223660982865e-70	2.57152534546242e-68	-0.492277	0.000364983229343685	0.00280294959989161	-2.4392	5.65642124200215e-79	3.46820731475341e-76
Unigene0002422	POPTRDRAFT_831870	1.121	0.56	0.694	4.777	6.352	7.221	0.571	0.546	0.7917	6.1167	0.5585	2.94978064451226	0.000316390162586583	0.00196445108543825	-0.503336	0.68320420035803	0.86080853546736	-3.45312	0.000398820509309774	0.0035431553310145
Unigene0002423	--	0.321	0.401	0.414	0.09	0.19	0	15.65	15.262	0.3787	0.0933	15.456	-2.02046	0.184817016624727	0.43160547895091	5.35109476005225	7.83547340766637e-19	3.48311903818616e-17	7.37155886261196	3.64307044661182e-15	1.49639463023175e-13
Unigene0002431	--	0.522	0.544	0.718	2.343	2.775	2.48	0	0	0.5947	2.5327	0	2.09050409674472	0.00272026072400992	0.013565789294755	-9.21594	0.0185751842932957	0.08588022938174	-11.3064	1.19081945242833e-05	0.000146881899688719
Unigene0002432	--	9.107	5.982	4.267	1.922	1.954	1.465	0	1.513	6.452	1.7803	0.7565	-1.8576	3.06369390483189e-07	3.11792760505576e-06	-3.09233	0.0569276502161917	0.210377558121996	-1.23474	0.247965601348872	0.644827604424351
Unigene0002435	ARG7	4.106	5.938	3.564	0.606	0.383	0.401	0	0.132	4.536	0.4633	0.066	-3.2913	3.70931486154196e-07	3.72723516351627e-06	-6.10281	8.33183158900725e-05	0.000728684269012484	-2.81151	0.187109699876468	0.540273840021568
Unigene0002442	ASN1	7.392	7.554	5.473	15.67	18.481	18.309	115.205	99.798	6.8063	17.4867	107.501	1.36130559419657	1.39041239999676e-08	1.66824291761617e-07	3.98133517250496	2.15173164992685e-61	5.94250001267799e-59	2.62002957830839	1.11388433299819e-53	3.03543461784419e-51
Unigene0002446	DFC	703.941	680.233	686.96	699.131	734.278	773.672	374.627	243.764	690.378	735.694	309.195	0.0917186802838608	0.746858361078955	0.881452621872328	-1.15887	2.35210488732734e-10	4.69169794158134e-09	-1.25059	3.99013126547738e-13	1.34950925317725e-11
Unigene0002450	LAMT	152.781	142.568	146.353	1325.22	1325.99	1271.21	266.723	185.063	147.234	1307.48	225.893	3.15060316664296	1.81321574654815e-173	1.41238840681121e-170	0.617528700904948	0.0518397934569945	0.195258156054122	-2.53307	1.55601388318563e-54	4.38161983476308e-52
Unigene0002451	--	14.424	12.447	13.085	0.529	0.062	0.455	2.672	8.882	13.3187	0.3487	5.777	-5.25546	1.00952314713363e-35	5.55461447964411e-34	-1.20506	0.00185395370683035	0.0118541409772376	4.05040014381434	1.06666956971925e-06	1.59173478676653e-05
Unigene0002453	--	0	0	0	0	0.523	0.183	3.198	2.159	0	0.2353	2.6785	7.87856187255002	0.39341404887155	0.677376379043069	11.3872095807196	0.000794802340444973	0.00561613921710652	3.50864770816962	0.0125096314771811	0.0703533753391584
Unigene0002459	--	0	0	0	3.434	2.109	0.632	2.276	2.177	0	2.0583	2.2265	11.0072609206382	0.00322686451455428	0.0157763115753103	11.1205618964429	0.0291342040042407	0.123734715331727	0.11330097580466	0.999998963568077	1
Unigene0002460	--	0.179	0.447	0	2.807	3.166	2.436	1.367	0.654	0.2087	2.803	1.0105	3.74769968282103	0.00176301871190031	0.00925934444063351	2.27579726016827	0.3088772241121	0.668726044691362	-1.4719	0.100847827569221	0.356896509945381
Unigene0002464	PRO1	10.001	10.523	8.614	13.669	13.097	10.943	6.892	5.174	9.7127	12.5697	6.033	0.372007036533864	0.248282308725165	0.524084112455679	-0.686992	0.0117642913800373	0.0585160751297859	-1.059	0.000252436349435591	0.00235118653039177
Unigene0002465	D106	124.689	104.843	122.741	43.707	43.115	48.282	33.551	30.808	117.424	45.0347	32.1795	-1.38262	4.85348662319408e-13	8.74221761927037e-12	-1.86752	9.44199914390144e-12	2.20599293151376e-10	-0.484894	0.0631764294431852	0.254614573578869
Unigene0002468	MAP65-6	24.048	24.329	21.373	57.933	59.885	52.962	70.437	55.318	23.25	56.9267	62.8775	1.29187390916689	3.5874704790402e-19	9.68178344092059e-18	1.43531314117701	1.83456633610678e-09	3.30977896701254e-08	0.143439232010121	0.736732884935747	0.912443918086951
Unigene0002471	DCUN1D1	48.404	51.004	47.004	69.43	74.578	72.044	125.976	119.826	48.804	72.0173	122.901	0.561344783594132	6.74734663699525e-05	0.000477058477761767	1.33242535268803	4.21883898537338e-11	9.20987827639826e-10	0.771080569093899	3.85811285865946e-08	7.11626202435416e-07
Unigene0002472	--	0.303	0	1.25	1.359	1.431	2.252	8.491	8.122	0.5177	1.6807	8.3065	1.69893828847124	0.309605419431069	0.594070837467069	4.00414538670395	0.00373413370353258	0.0218802087835179	2.30520709823271	0.00905859875552273	0.0538445206303177
Unigene0002478	--	58.966	60.868	63.358	28.627	24.673	26.386	76.28	88.664	61.064	26.562	82.472	-1.20096	2.7072048848752e-24	9.4297607414776e-23	0.433582297853584	0.221308381922795	0.555279628611217	1.63454061502605	7.83605949939045e-19	4.32348043351709e-17
Unigene0002480	PDCB2	171.229	172.264	172.827	126.851	121.315	121.722	86.733	80.294	172.107	123.296	83.5135	-0.481177	4.53817407810644e-07	4.50765104205167e-06	-1.04322	3.87242683013518e-11	8.49624756731591e-10	-0.562045	2.49662353050552e-05	0.000288740929455939
Unigene0002482	MYB4	28.472	28.14	32.262	10.721	8.465	8.254	11.626	9.885	29.6247	9.1467	10.7555	-1.69548	1.40516732549827e-18	3.66524472572187e-17	-1.46172	6.16369181164538e-10	1.1761740710262e-08	0.233756613311547	0.645332481891776	0.897282803427244
Unigene0002485	VPS36	7.087	8.065	8.848	10.329	12.455	11.605	19.257	15.157	8	11.463	17.207	0.51891275841658	0.111512181418993	0.299449295770215	1.1049236837009	0.00618888694404412	0.0339632559828921	0.586010925284316	0.0567868874724802	0.234290593365133
Unigene0002486	UBC28	16.208	19.036	15.822	14.801	12.162	13.027	7.109	5.753	17.022	13.33	6.431	-0.352724	0.0478109440995645	0.155651511190272	-1.40429	5.39241502900589e-06	5.90813586241047e-05	-1.05156	0.0011478174012925	0.0090181416782338
Unigene0002487	--	0.433	1.082	0.223	3.156	4.09	4.56	0.276	0.264	0.5793	3.9353	0.27	2.76402025963317	0.00374113743316717	0.0179439089248414	-1.10143	0.590665853921226	0.818061769056939	-3.86545	0.00278385285923519	0.0196196081653366
Unigene0002489	45934	1.889	1.665	1.489	1.619	2.623	1.376	19.385	10.422	1.681	1.8727	14.9035	0.155774399169077	0.958573767533057	0.988508202606708	3.14825954930151	5.31474925471125e-08	7.84854369400745e-07	2.99248515013243	3.72868813409608e-08	6.89929809772025e-07
Unigene0002490	memo1	124.511	127.015	131.569	61.648	64.765	56.504	33.184	32.618	127.698	60.9723	32.901	-1.06651	5.51815054504394e-18	1.39404800351298e-16	-1.95654	6.14058523217015e-25	4.02377763570574e-23	-0.890023	1.16177033099936e-06	1.72081430480969e-05
Unigene0002491	--	0	0	0.247	0	0	0	3.664	2.921	0.0823	0	3.2925	-6.3634	0.813660609651107	0.885552817024386	5.32156299428036	0.0104223147823005	0.052939738920453	11.6849677251439	0.00240185887080107	0.0172244227454259
Unigene0002493	CTSL	7.977	9.661	8.846	0	0	0	0	0	8.828	0	0	-13.1079	8.98960319285248e-12	1.45200640959243e-10	-13.1079	2.74921481815716e-08	4.21064519276519e-07	0	1	1
Unigene0002494	CLC-B	4.301	3.906	4.576	10.029	8.388	11.364	20.592	26.7	4.261	9.927	23.646	1.22016574085548	1.44920002489124e-08	1.73537061609131e-07	2.47233219868077	1.69347401257257e-18	7.35694300661447e-17	1.2521664578253	5.56115405031975e-08	1.00027097810696e-06
Unigene0002495	--	2.511	1.941	1.602	0.402	0	0.296	0	0.874	2.018	0.2327	0.437	-3.11659	0.00167725365038505	0.00886773560083778	-2.20722	0.0545924331609634	0.203465074151506	0.9093687440121	0.724120805529034	0.912443918086951
Unigene0002497	DNAJA4	28.014	24.491	23.576	11.944	12.846	13.479	13.219	10.014	25.3603	12.7563	11.6165	-0.99136	1.83978353965457e-11	2.88882375084258e-10	-1.1264	1.79428063004788e-07	2.47831454454498e-06	-0.135038	0.339323683367573	0.764929571157724
Unigene0002499	HSP90-5	0.71	0.887	0.61	0.265	0.698	0.147	5.575	5.333	0.7357	0.37	5.454	-0.991527	0.36680030049218	0.662413448913718	2.8901905713568	0.000625329705745877	0.0045377513304639	3.88171752439895	2.38945577182646e-05	0.000277232294112568
Unigene0002500	HSP90-5	136.368	142.532	132.039	78.231	70.556	77.929	169.928	169.715	136.98	75.572	169.821	-0.858038	5.96794631231897e-20	1.67136154531677e-18	0.310057366054549	0.49395794301679	0.804645099209169	1.16809541163962	1.00900890683145e-15	4.30016520103111e-14
Unigene0002503	--	0.145	0.362	0	0.163	0.342	0.359	5.542	6.361	0.169	0.288	5.9515	0.769045565160128	0.722009984448274	0.86148559832927	5.13815817559522	3.69285590271062e-05	0.00034622898666268	4.36911261043509	1.16496310839533e-05	0.000143879378056038
Unigene0002511	--	0	0	0.689	0.499	0.351	0	1.229	9.86	0.2297	0.2833	5.5445	0.302958858320769	0.931573999394272	0.965178112278825	4.59344397747625	0.122473084874428	0.369223654973604	4.29048511915548	0.000157712648135947	0.00153749104215618
Unigene0002512	--	0.946	0.636	1.05	0.897	0.687	0.811	3.059	4.699	0.8773	0.7983	3.879	-0.136134	0.710869504178906	0.851872578784972	2.14448778751733	0.00675055055860396	0.0365844269295589	2.28062162062903	0.00064693167719736	0.00546270717651214
Unigene0002513	--	1.203	0.334	1.746	3.647	3.051	3.311	1.646	1.52	1.0943	3.3363	1.583	1.60821118657212	0.00336485542431136	0.0163503451270495	0.532609006285361	0.738293836033982	0.876513139178472	-1.0756	0.00669982536714832	0.0416370543292698
Unigene0002518	--	11.969	9.938	9.787	2.923	1.973	2.733	7.153	7.82	10.5647	2.543	7.4865	-2.05464	1.43938602455125e-12	2.49209192465998e-11	-0.496884	0.0414794306904328	0.16404846904723	1.55775994253254	0.000386451919533635	0.00344333053347501
Unigene0002523	SPBC29A10.10c	5.084	5.252	6.069	3.3	2.752	1.61	0.049	0.093	5.4683	2.554	0.071	-1.09834	0.000110599772018294	0.000751714940898448	-6.26714	2.13204590111824e-12	5.32305094987376e-11	-5.1688	1.59156908759481e-07	2.68367703991646e-06
Unigene0002527	--	0	0	0	3.399	0.767	1.341	0	0	0	1.8357	0	10.8420883924297	0.00247409289168435	0.0124776692449433	0	1	1	-10.8421	0.0102476677971414	0.0596029821463176
Unigene0002528	CAMRLK	3.095	2.868	2.573	0.672	0.707	1.36	2.289	0.73	2.8453	0.913	1.5095	-1.63991	0.00463167384800038	0.0216023334647095	-0.914527	0.147195128511547	0.420708585579082	0.725383991529403	0.513834348478499	0.871702617156322
Unigene0002529	CAMRLK	5.193	6.126	5.651	8.927	6.811	8.504	0.147	0.141	5.6567	8.0807	0.144	0.514522163264202	0.113895925204589	0.304054131085108	-5.29581	7.15286658312716e-11	1.52115592619891e-09	-5.81033	2.33533502950811e-13	8.08540629751828e-12
Unigene0002532	--	35.112	31.527	31.108	12.979	21.281	23.034	7.735	9.942	32.5823	19.098	8.8385	-0.770668	0.000526007712725793	0.00311535970462957	-1.88222	3.52564857705171e-08	5.32489120509e-07	-1.11155	0.00553827557927885	0.0353993352074461
Unigene0002538	SAT3	20.007	17.451	20.787	4.45	4.31	6.489	0	0.193	19.415	5.083	0.0965	-1.93342	6.19443358671221e-10	8.53112693408234e-09	-7.65243	1.94198873672811e-07	2.66916168513011e-06	-5.71901	0.000313241613228179	0.00285218680883095
Unigene0002539	NCER1	39.013	34.461	36.428	43.292	41.443	36.411	1.152	0.827	36.634	40.382	0.9895	0.140529129919375	0.914532852126375	0.952150540106466	-5.21034	6.45340444885038e-49	1.20995157909295e-46	-5.35087	2.71643693896399e-56	8.06760548708719e-54
Unigene0002542	RE1	7.446	8.173	9.769	0.59	0.799	0.466	0	0.916	8.4627	0.6183	0.458	-3.77466	9.93332836911363e-18	2.47327736002136e-16	-4.20769	4.40478005981823e-10	8.54472817000036e-09	-0.433037	0.740332214417033	0.912443918086951
Unigene0002546	--	4.028	2.201	1.557	30.198	30.308	30.553	2.886	2.454	2.5953	30.353	2.67	3.54784736612679	1.47418985461019e-15	3.18974216580851e-14	0.0409198979487908	0.862639093666549	0.934686691687282	-3.50693	1.82070491159962e-13	6.3968666556802e-12
Unigene0002548	--	0	0	0	0	0	0	8.527	7.785	0	0	8.156	0	1	1	12.9936460600166	4.15292285355802e-05	0.000385809289895917	12.9936460600166	1.85977842990593e-05	0.000220591191927844
Unigene0002552	--	1.296	1.245	0.925	4.247	3.766	2.716	0.762	0.972	1.1553	3.5763	0.867	1.63017205588053	0.00710724257148154	0.031442988851793	-0.414205	0.557202247308803	0.812888497908399	-2.04438	0.00269554637043088	0.0190732797155756
Unigene0002553	CYN	23.98	24.159	23.525	33.38	30.356	32.568	87.287	76.166	23.888	32.1013	81.7265	0.426347150545629	0.0543892885857176	0.173050464194428	1.77451788073081	4.75740558249065e-14	1.39016641650028e-12	1.34817073018518	3.76537639800343e-14	1.41373613600099e-12
Unigene0002557	--	0	0	0.35	4.057	3.604	3.221	0	2.204	0.1167	3.6273	1.102	4.95844500122752	5.91957452801169e-06	5.00289368577369e-05	3.23965989745998	0.215671267127476	0.545026856573178	-1.71879	0.0959005381002745	0.34439682492466
Unigene0002558	RDM16	57.062	52.379	50.041	41.51	41.652	39.181	99.022	87.939	53.1607	40.781	93.4805	-0.382462	0.000124656990878837	0.000839058559751385	0.814306253708212	0.00168557591558648	0.0109065612681991	1.19676829826221	2.30648143565711e-14	8.87009527329337e-13
Unigene0002560	--	3.538	4.124	1.216	0	0	0	0	0	2.9593	0	0	-11.5311	0.000148961139665829	0.000988413267807705	-11.5311	0.00204292388808783	0.0129044884366351	0	1	1
Unigene0002561	--	1.742	3.989	0.898	0	0	0	0	1.415	2.2097	0	0.7075	-11.1096	0.00365571627767156	0.0175722998923626	-1.64303	0.305103012055234	0.668327353413747	9.46658633771925	0.432684220298849	0.84602873339475
Unigene0002564	DCP5	12.056	12.699	11.925	59.725	53.683	55.195	8.608	6.305	12.2267	56.201	7.4565	2.20056466273627	1.23952618476738e-44	8.93673633685461e-43	-0.713461	0.00317202425869745	0.0189926436838856	-2.91403	7.87411749860201e-45	1.59645107578323e-42
Unigene0002568	--	0.321	0.32	0.066	4.889	1.817	2.224	2.532	2.578	0.2357	2.9767	2.555	3.65887805519919	1.02577436757478e-06	9.67931413925786e-06	3.43850367173674	0.000689896744984906	0.00494855370686546	-0.220374	0.602565525155264	0.88312624098918
Unigene0002569	--	15.066	12.771	11.976	4.816	5.785	5.62	5.857	5.602	13.271	5.407	5.7295	-1.29538	2.98894056315604e-09	3.8547310008718e-08	-1.2118	1.363650207749e-05	0.000139136349995439	0.0835808874497582	0.984802780671552	0.995844433405484
Unigene0002576	NPGR1	4.726	5.798	5.864	2.298	2.37	2.072	1.012	1.274	5.4627	2.2467	1.143	-1.28182	1.2267404378714e-06	1.14559216349034e-05	-2.25678	1.1022368409996e-08	1.78514989596983e-07	-0.974961	0.0333396068144693	0.155652506055194
Unigene0002577	NPGR1	0.883	0.394	0.455	3.535	2.754	6.796	0.723	0.692	0.5773	4.3617	0.7075	2.91740308920867	4.62598808593655e-07	4.58398609882553e-06	0.293325623713677	0.959993285057442	0.975641695972674	-2.62408	2.20659856480541e-05	0.00025816413837653
Unigene0002579	PCMP-H40	4.552	3.228	4.634	3.339	2.321	2.714	12.667	16.019	4.138	2.7913	14.343	-0.567979	0.0547785206022485	0.174174124335275	1.79334126120884	2.80972674184384e-05	0.000269887356888153	2.36132048904971	3.82373682921222e-11	1.03865205832442e-09
Unigene0002580	PCMP-H73	1.86	2.87	2.707	0.981	0.129	0.136	1.394	0.8	2.479	0.4153	1.097	-2.57742	0.00222244227500064	0.0113540048632556	-1.17619	0.104726753625691	0.331792068900799	1.40122195810035	0.375796214118147	0.80339785466066
Unigene0002584	WRKY6	16.772	15.479	17.289	65.997	66.305	63.48	38.433	24.289	16.5133	65.2607	31.361	1.98258235741192	1.03478971622332e-34	5.45199685234584e-33	0.925340195162684	0.0133959609332999	0.065431901171932	-1.05724	1.23705466761569e-07	2.12645865654129e-06
Unigene0002585	WRKY6	0.526	1.314	1.084	1.572	1.035	0.868	5.582	4.271	0.9747	1.1583	4.9265	0.24906966654579	0.811622472068205	0.885552817024386	2.33758224660461	0.00204928406383559	0.0129394490305236	2.08851258005882	0.00144335883297926	0.0110489903414633
Unigene0002591	MS5	8.507	8.3	8.038	2.583	3.451	4.499	0.113	5.181	8.2817	3.511	2.647	-1.23804	5.63632251473729e-05	0.000405631427935605	-1.64556	0.207423452318615	0.53130348615023	-0.407524	0.664852270359926	0.897282803427244
Unigene0002593	--	2.782	3.475	2.071	2.773	2.007	1.723	0	0	2.776	2.1677	0	-0.356865	0.493547060260932	0.774466617998169	-11.4388	0.000248046357798503	0.00197677863606126	-11.0819	0.000770740135138878	0.00637781589841193
Unigene0002594	--	1.907	1.906	1.517	11.729	10.741	9.65	7.634	4.049	1.7767	10.7067	5.8415	2.59126445475814	1.2879606686965e-17	3.1760102746516e-16	1.71716584449482	0.00271786280406352	0.0165902037399534	-0.874099	0.00508369715602709	0.0328695888062539
Unigene0002595	--	25.694	24.068	21.393	5.539	4.86	3.264	21.187	6.22	23.7183	4.5543	13.7035	-2.38069	6.21626936208768e-14	1.19819270586266e-12	-0.791458	0.0351482077827732	0.144008792981165	1.5892326260066	0.0203024907122892	0.10476437958839
Unigene0002600	--	0	0	0	3.009	2.681	4.091	44.439	20.625	0	3.2603	32.532	11.6708037564077	3.505231938929e-05	0.00026187332556166	14.9895718985589	6.02822359912561e-13	1.59177193964647e-11	3.31876814215122	4.14924123146008e-10	1.00116410926027e-08
Unigene0002601	--	32.441	30.527	32.984	7.473	4.196	12.108	0	1.624	31.984	7.9257	0.812	-2.01275	1.3748574489182e-06	1.27402815525366e-05	-5.29973	2.9587356087102e-08	4.51917888111922e-07	-3.28698	0.0110744052335538	0.0636271856252701
Unigene0002602	--	0.922	0.822	2.036	2.657	4.352	4.24	1.006	0.642	1.26	3.7497	0.824	1.57333861662426	0.0298705740170168	0.105898747543345	-0.612707	0.48257629692525	0.80367343734914	-2.18605	0.00472101895718761	0.0308208029636763
Unigene0002604	--	3.579	0.813	2.348	0	0	0	0.414	0	2.2467	0	0.207	-11.1336	0.00402136249142326	0.0191034554659827	-3.44008	0.0773099681696378	0.26511155663878	7.69348695749933	0.751832217975966	0.912443918086951
Unigene0002608	--	0.608	0	0	1.591	1.436	1.757	6.455	5.68	0.2027	1.5947	6.0675	2.97607416075452	0.0653499024822132	0.199187137517297	4.90392147531606	0.00107704402338862	0.00734182979533699	1.92784731456154	0.0161574709867946	0.0868348426610582
Unigene0002619	CYP76T24	1.68	0.839	0.577	2.825	2.578	2.011	3.495	4.98	1.032	2.4713	4.2375	1.25984664367474	0.0355441534088438	0.122226967177644	2.03777039748781	0.00629670705852015	0.0344921527142855	0.777923753813071	0.132159896726541	0.430621280025668
Unigene0002620	--	3.527	4.894	6.597	0.439	0	0	0	0	5.006	0.1463	0	-5.09633	4.61382792517582e-07	4.57307704978879e-06	-12.2894	2.7303850813421e-06	3.13574163554897e-05	-7.19311	0.586046024936807	0.871702617156322
Unigene0002625	fabZ	10.151	11.135	15.114	19.809	20.158	19.023	4.309	3.533	12.1333	19.6633	3.921	0.696531958742543	0.00450338568735099	0.0210769910244705	-1.62968	2.23686799116842e-07	3.04244327205589e-06	-2.32621	1.58517881204885e-21	1.04800995721803e-19
Unigene0002626	--	59.872	64.469	69.361	37.637	33.847	32.915	28.684	35.276	64.5673	34.7997	31.98	-0.891731	4.62036866336606e-09	5.83435364020598e-08	-1.01363	1.88737862239672e-06	2.22664082516714e-05	-0.121904	0.425227640229225	0.84602873339475
Unigene0002627	--	8.026	9.113	7.688	15.087	13.396	18.172	20.547	22.123	8.2757	15.5517	21.335	0.910121760204809	0.000640116382575354	0.00372262676243427	1.3662746689805	9.81369832657213e-05	0.000847036730783904	0.456152908775687	0.125313663984928	0.414928920511021
Unigene0002629	--	16.062	20.562	13.246	0	0	0	20.713	7.827	16.6233	0	14.27	-14.0209	2.77494440596946e-12	4.69395109523282e-11	-0.220224	0.403174580623913	0.762326220560411	13.8006977143631	4.87292218940422e-09	1.02514741023908e-07
Unigene0002630	--	10.007	11.201	12.262	0.212	0.223	0.117	0	0	11.1567	0.184	0	-5.92206	7.00083629631088e-17	1.65200607488712e-15	-13.4456	9.03081441880904e-10	1.68834436263474e-08	-7.52356	0.297476836110169	0.714083410142903
Unigene0002632	CNGC15B	6.973	6.289	5.99	2.916	4.115	2.81	2.114	2.022	6.4173	3.2803	2.068	-0.968131	0.000335340940016292	0.00207261830930956	-1.63374	1.28029861385164e-05	0.000131453272194638	-0.665606	0.112516432482886	0.386533609013975
Unigene0002637	--	0	0	0	7.204	9.979	5.026	0.861	0	0	7.403	0.4305	12.8538943132476	2.69391147201116e-06	2.39468174394977e-05	8.74986942739684	0.582781366241139	0.812888497908399	-4.10402	0.00155490159598845	0.0117865571628118
Unigene0002646	FAB1C	199.746	198.777	199.954	68.867	68.402	62.945	67.031	89.139	199.492	66.738	78.085	-1.57975	2.36764885267553e-56	2.22884403605185e-54	-1.35322	4.40159267330222e-15	1.41724412242961e-13	0.226536983061827	0.414174641852816	0.83491616343381
Unigene0002657	--	0	0	0	0.418	0.661	0	2.852	6.139	0	0.3597	4.4955	8.49051664876686	0.297796558318885	0.582609931288128	12.1342658692347	0.000118356327017392	0.00100495164731095	3.64374922046787	0.00439438160252363	0.0289594204073738
Unigene0002658	ERDJ3A	3.109	2.33	5.256	0.139	0	0	0	0	3.565	0.0463	0	-6.26571	4.39419004062268e-06	3.78621827467252e-05	-11.7997	1.87258647070615e-05	0.000186357427677094	-5.53398	0.833026237013191	0.931876477600426
Unigene0002659	ERDJ3A	5.439	5.163	4.037	0	0	0	0.831	0	4.8797	0	0.4155	-12.2526	9.56801966570198e-07	9.07807855838731e-06	-3.55386	0.00210078119791713	0.0132188135898807	8.69870466677034	0.492127046456968	0.866742786307844
Unigene0002667	SYP71	1.307	0.925	1.931	2.54	3.034	1.457	5.715	12.949	1.3877	2.3437	9.332	0.756106336003281	0.186843942591581	0.435455836636834	2.74952524956513	1.14577882460883e-06	1.40174574248234e-05	1.99341891356185	0.000100482201368583	0.00102435797399482
Unigene0002668	SYP71	0	0	0	5.695	3.258	4.239	10.548	3.094	0	4.3973	6.821	12.1024131827163	1.13621777315015e-08	1.37811703193013e-07	12.7357675472666	5.10166186686106e-08	7.55094130628457e-07	0.633354364550327	0.403712761051584	0.826658505941286
Unigene0002673	SKOR	4.44	2.962	2.653	1.471	1.37	1.187	11.567	8.974	3.3517	1.3427	10.2705	-1.31978	0.000571289034731655	0.00335278891915346	1.61555583734173	0.000568890592385849	0.00417067582936122	2.93533333052766	5.22648582774717e-14	1.93085382645101e-12
Unigene0002677	--	4.845	0.263	6.297	0.472	0	0	0	0	3.8017	0.1573	0	-4.59474	0.000926379481775943	0.00521154872095604	-11.8924	0.000779324061680742	0.00551579572274736	-7.29768	0.681336957460651	0.897282803427244
Unigene0002681	--	0	0	0	2.083	0.975	0.767	4.207	0	0	1.275	2.1035	10.3162815317462	0.0102270325089377	0.0428611732811696	11.0385761027688	0.0514475366512276	0.194051154822089	0.722294571022569	0.709404170475148	0.912443918086951
Unigene0002685	At1g65750	3.583	2.841	2.462	1.211	1.275	0.775	0.217	0.208	2.962	1.087	0.2125	-1.44622	0.000853369081973548	0.00484153654360239	-3.80104	1.37724276714461e-06	1.66311083056842e-05	-2.35482	0.0132222013632502	0.0736687651801194
Unigene0002686	ATPK2	35.28	32.973	31.198	4.635	4.32	4.785	6.863	3.798	33.1503	4.58	5.3305	-2.8556	9.00016187734204e-76	1.3341060848481e-73	-2.63668	6.68985912138559e-26	4.61930351719921e-24	0.21892326556059	0.699161563371415	0.912443918086951
Unigene0002690	TK	17.173	19.007	19.142	4.07	2.966	2.939	2.312	6.463	18.4407	3.325	4.3875	-2.47146	2.5140222123332e-14	5.0036095394363e-13	-2.07142	3.44332099646809e-06	3.89122580842395e-05	0.400044784803371	0.644453634162381	0.897282803427244
Unigene0002695	CCT4	51.684	53.417	52.737	73.727	76.916	68.18	127.453	165.801	52.6127	72.941	146.627	0.471319803991002	0.00692063083446252	0.0307320568443839	1.47866870696159	1.06575668073136e-09	1.97518207762557e-08	1.00734890297059	9.13019147205376e-07	1.38170473252438e-05
Unigene0002698	--	30.217	29.527	30.181	15.621	13.675	9.695	41.875	37.956	29.975	12.997	39.9155	-1.20558	5.45144324206392e-07	5.34990203147805e-06	0.413189329419805	0.45541295140838	0.80367343734914	1.61877042785126	3.91360160798069e-06	5.28416143233479e-05
Unigene0002699	--	18.847	22.675	19.072	3.877	1.837	4.069	28.849	16.22	20.198	3.261	22.5345	-2.63083	2.47970123603668e-13	4.578601501408e-12	0.157922994789732	0.91241022621269	0.95364906249443	2.78874909340282	3.28617125111147e-07	5.29450307738939e-06
Unigene0002702	At1g31390	17.233	16.74	23.193	6.44	6.498	7.558	3.353	4.228	19.0553	6.832	3.7905	-1.47981	2.03276154631326e-08	2.39127880334144e-07	-2.32973	2.58948171249653e-09	4.57897724029932e-08	-0.84992	0.0495754614779132	0.211397775443956
Unigene0002705	--	26.313	24.151	23.088	58.448	63.271	54.412	332.48	233.334	24.5173	58.7103	282.907	1.25981237719711	1.36616610937494e-10	1.99934849368314e-09	3.52845389828405	2.63581236499377e-47	4.70549546371131e-45	2.26864152108694	9.18891137524727e-29	9.14441010288023e-27
Unigene0002707	--	2.082	6.357	2.624	0	0	0	0.589	0	3.6877	0	0.2945	-11.8485	3.02568855698158e-05	0.00022818890102449	-3.64637	0.0113034006369499	0.0565321513285512	8.20212382383046	0.582781366241139	0.871702617156322
Unigene0002710	--	28.965	30.618	27.846	6.652	8.386	8.605	6.066	10.462	29.143	7.881	8.264	-1.8867	1.09992080312298e-24	3.91010772481999e-23	-1.81824	1.11300121008969e-10	2.31064947909772e-09	0.0684615530102712	0.994130321505011	1
Unigene0002716	GAD4	76.621	77.455	74.475	37.57	37.223	43.425	39.987	21.058	76.1837	39.406	30.5225	-0.951066	3.26888780948421e-17	7.88941902306014e-16	-1.31961	8.15872439791399e-09	1.34810750535298e-07	-0.368542	0.0906355273588013	0.330504515352022
Unigene0002717	--	1.458	3.413	4.883	0.409	0	0.903	0.464	0.444	3.2513	0.4373	0.454	-2.89423	0.00293681949858983	0.014524505621037	-2.84027	0.0125458017940366	0.06190436519552	0.0539589833939887	0.999999335149843	1
Unigene0002719	--	4.113	3.493	5.088	2.398	1.942	1.834	17.391	9.821	4.2313	2.058	13.606	-1.03987	0.0529231125828033	0.169288596993486	1.68505874721031	0.00964160213307719	0.0494581752043064	2.72492810687797	5.66305185754077e-06	7.39924098176362e-05
Unigene0002723	PERK8	5.151	2.573	5.044	5.774	6.991	7.973	0.328	1.569	4.256	6.9127	0.9485	0.699744208779462	0.359705501764834	0.651925635769043	-2.16578	0.0409912074475715	0.162865496520843	-2.86552	0.00191633069213031	0.0141331479796942
Unigene0002726	--	0.943	1.178	0.486	2.512	2.923	3.359	7.059	9.338	0.869	2.9313	8.1985	1.75412894967709	0.0156123079381217	0.0615414313504489	3.23793189580814	1.52499652729581e-05	0.000154352967636188	1.48380294613105	0.00459359218987441	0.0300948568889402
Unigene0002730	NLP2	42.762	41.066	42.197	24.667	27.931	26.581	8.724	13.504	42.0083	26.393	11.114	-0.67052	1.97493689253528e-09	2.59192236523558e-08	-1.9183	1.35006113544922e-16	5.00973680143421e-15	-1.24778	5.29967333513972e-08	9.56406749752369e-07
Unigene0002731	--	69.58	76.593	68.322	2.776	2.241	3.68	0	0	71.4983	2.899	0	-4.62428	2.78560692227895e-114	8.54525255555627e-112	-16.1256	1.17704897078691e-16	4.38017592068097e-15	-11.5013	4.36601284527314e-06	5.82569246448081e-05
Unigene0002733	--	4.986	4.359	6.511	3.354	3.139	1.029	1.693	0.405	5.2853	2.5073	1.049	-1.07584	0.0450020969261543	0.147992823053676	-2.33298	0.00355715400889915	0.0209686135262456	-1.25714	0.208608341727646	0.581012976099089
Unigene0002734	--	6.281	5.229	5.665	2.64	2.471	1.945	1	0.319	5.725	2.352	0.6595	-1.28339	0.0352534235962491	0.121411140510151	-3.11783	0.00274237355949565	0.0167176849899839	-1.83444	0.139324507603857	0.446955371861657
Unigene0002735	--	4.111	3.301	2.966	0.988	1.386	1.018	0.15	2.075	3.4593	1.1307	1.1125	-1.61332	9.3539992767616e-05	0.000644350572687067	-1.63669	0.0229888471745944	0.102244988475123	-0.0233683	0.940777261100498	0.968745109520835
Unigene0002740	ABCC10	2.4	4.088	2.924	2.935	2.318	2.702	16.119	11.165	3.1373	2.6517	13.642	-0.242639	0.636261865830317	0.800697234932118	2.1204444427635	0.00223051463114824	0.0139466780084345	2.36308383276938	0.000133032530773603	0.00131801711163891
Unigene0002742	PSE1	10.786	14.544	12.085	2.716	1.753	1.839	0	1.333	12.4717	2.1027	0.6665	-2.56836	4.68937929248897e-17	1.11886055119169e-15	-4.22591	0.00274851655787981	0.0167486191709508	-1.65754	0.12265264982011	0.408603234370236
Unigene0002745	--	7.802	2.215	4.022	6.361	8.372	12.737	1.355	0.432	4.6797	9.1567	0.8935	0.968416734487916	0.239633599213407	0.508910743202812	-2.38887	0.0465148029592148	0.179621168894635	-3.35728	0.000977941479169021	0.00785390204512736
Unigene0002751	CYP80B2	0.325	0.527	0.703	1.674	1.188	1.85	8.395	28.481	0.5183	1.5707	18.438	1.5994249588125	0.00319363266709068	0.0156330788408409	5.15265818801731	1.07647387947062e-21	5.75865763877081e-20	3.55323322920481	5.84973607601426e-13	1.94897210280177e-11
Unigene0002753	--	0	0	0	0	0.225	0	1.701	3.022	0	0.075	2.3615	6.22881869049588	0.813666821888577	0.885552817024386	11.2054878201506	0.00679154432892812	0.0367430705924635	4.97666912965468	0.0104114140946186	0.0604480706522658
Unigene0002755	PCMP-H65	1.754	2.435	2.562	0.819	1.265	0.483	18.062	10.33	2.2503	0.8557	14.196	-1.39502	0.0030474504128721	0.015021157032292	2.65727385618838	2.15475946149111e-10	4.32004742278127e-09	4.05229177920668	1.89574785709209e-17	9.35325824624994e-16
Unigene0002757	--	0.538	0	0.554	4.623	7.618	5.773	1.598	4.587	0.364	6.0047	3.0925	4.04407380518287	7.1602933628204e-06	5.97332663022687e-05	3.08676323966504	0.051870785151678	0.195346722879488	-0.957311	0.151978508598399	0.472759688694266
Unigene0002760	--	0.685	0.143	0.118	2.177	2.427	1.556	0.145	0.974	0.3153	2.0533	0.5595	2.70301826224287	0.00803728048372749	0.0349102344737107	0.827260448358156	0.754166775036105	0.878711986178948	-1.87576	0.0631150299208858	0.254421065950106
Unigene0002770	--	1.73	0.27	2.229	0	0	0	0	0	1.4097	0	0	-10.4611	0.00602074792487372	0.0271610529256795	-10.4611	0.0261451002107626	0.113654025008117	0	1	1
Unigene0002786	DGK5	25.331	26.301	24.026	14.198	16.453	15.406	6.872	5.934	25.2193	15.3523	6.403	-0.716072	2.39899294030794e-06	2.14887020398361e-05	-1.97771	1.05343942795023e-14	3.27875700587321e-13	-1.26164	1.26886979713949e-06	1.86636043096373e-05
Unigene0002791	--	0.164	0	0	4.421	2.522	2.442	1.674	1.401	0.0547	3.1283	1.5375	5.83858902510015	0.000126705265145084	0.000851330801379048	4.81378119121704	0.041944688815049	0.165404408127413	-1.02481	0.183178763811342	0.535776027237346
Unigene0002793	--	0	0	0	2.815	1.976	3.282	0.711	0.17	0	2.691	0.4405	11.3939266756404	7.30441729679871e-06	6.08525283700588e-05	8.78299820892041	0.306955928674227	0.668327353413747	-2.61093	0.0104984297474651	0.0608615132227418
Unigene0002794	BIP2	65.69	58.946	66.392	66.443	76.548	66.401	26.661	27.457	63.676	69.7973	27.059	0.132422206605494	0.979226562043997	1	-1.23464	1.1338713205715e-10	2.35024145105816e-09	-1.36706	1.64971441331178e-17	8.17119132534817e-16
Unigene0002795	KEA5	16.4	16.733	15.797	13.714	12.852	11.653	5.593	4.312	16.31	12.7397	4.9525	-0.356429	0.00650016105552975	0.0290450928622659	-1.71953	2.65667929670694e-12	6.563890704988e-11	-1.3631	6.566592592258e-08	1.16949645066614e-06
Unigene0002797	--	11.669	8.182	7.808	4.131	3.141	3.549	5.476	0	9.2197	3.607	2.738	-1.35392	0.00254848065309351	0.0128080134638235	-1.75159	0.0394909687172375	0.15796313950859	-0.397677	0.679760266079212	0.897282803427244
Unigene0002811	STN1	3.362	3.705	5.097	0.887	0.934	1.715	0.756	2.168	4.0547	1.1787	1.462	-1.78243	0.0104361530764259	0.0436292151659139	-1.47164	0.0798562942613921	0.271750657297419	0.310787537282158	0.829321529015922	0.931876477600426
Unigene0002814	FQR1	24.478	25.045	26.944	14.108	10.283	11.817	4.932	5.054	25.489	12.0693	4.993	-1.07853	1.98539285747043e-06	1.80175252212153e-05	-2.3519	8.82860735354283e-12	2.06971817799732e-10	-1.27337	0.00139887431655285	0.0107550221748926
Unigene0002816	--	1.187	1.335	0.775	2.662	2.943	2.549	6.049	5.159	1.099	2.718	5.604	1.30635406981816	0.00234328159719747	0.0118956238873256	2.35026556948159	2.24638983679004e-06	2.61797773292117e-05	1.04391149966343	0.00383246472935092	0.0258248952736462
Unigene0002817	--	19.739	14.792	20.347	2.553	3.226	2.068	0	0	18.2927	2.6157	0	-2.80601	4.1030027354865e-14	8.03529143061064e-13	-14.159	9.11727440004674e-10	1.701945712854e-08	-11.353	0.000263412205071045	0.00244085678873267
Unigene0002823	--	0.22	0.48	0.226	6.28	6.158	6.802	0.07	0.268	0.3087	6.4133	0.169	4.37695279539717	2.99844031633126e-18	7.69483462574778e-17	-0.869026	0.530430732438015	0.812888497908399	-5.24598	9.22252519639914e-13	3.0145683176364e-11
Unigene0002824	WIT2	7.03	7.506	9.585	4.513	3.011	3.581	1.228	1.243	8.0403	3.7017	1.2355	-1.11908	2.89501643410307e-05	0.000219249686133216	-2.70216	1.11460522143864e-10	2.31336667927351e-09	-1.58308	0.00104399719116641	0.00829762768601109
Unigene0002829	--	0.385	0	0.297	8.839	8.398	8.216	4.041	3.28	0.2273	8.4843	3.6605	5.22192015908752	7.41692795850526e-14	1.42306148311799e-12	4.00915958089368	0.000639660778737352	0.00462675172038994	-1.21276	0.00124173771451896	0.00967407710163709
Unigene0002830	--	0	0	0	2.108	2.663	3.88	0	0	0	2.8837	0	11.4936886926041	1.81387308539824e-06	1.65441217289704e-05	0	1	1	-11.4937	5.85011897695087e-05	0.000626810239314507
Unigene0002833	KRI1	34.168	36.178	37.14	38.162	38.132	38.596	101.521	131.209	35.8287	38.2967	116.365	0.0961044698802327	0.845597868833884	0.907235826215867	1.69947093196649	2.47040513487388e-13	6.77188250525361e-12	1.60336646208626	3.07641956211508e-18	1.60977411773991e-16
Unigene0002835	At3g62310	70.372	75.462	71.71	60.449	61.316	56.175	252.894	275.915	72.5147	59.3133	264.404	-0.289916	0.000320853125342726	0.00199004078959643	1.86640200455441	1.82125402888879e-23	1.10218918531308e-21	2.15631837403412	1.94200544772015e-46	4.10140761639342e-44
Unigene0002840	RPL36	38.971	37.579	38.541	21.999	19.911	18.759	21.836	14.595	38.3637	20.223	18.2155	-0.923744	2.82133945489642e-10	3.99787876530106e-09	-1.07457	5.81404867392296e-07	7.44287501836028e-06	-0.15083	0.356466226711217	0.787852535373658
Unigene0002841	HGO	231.827	238.713	229.338	97.856	95.158	87.885	1277.66	749.222	233.293	93.633	1013.44	-1.31705	5.35795060290975e-37	3.05380122885499e-35	2.11904852597284	6.6648267628591e-18	2.76803994823545e-16	3.43610049649953	1.00160848050031e-53	2.73929110692225e-51
Unigene0002847	PCMP-E27	3.301	2.109	3.798	0.344	0.272	0.095	1.369	1.029	3.0693	0.237	1.199	-3.69497	3.45665504648568e-07	3.49057138730783e-06	-1.35609	0.0215796072941001	0.0972521796001105	2.33887269451597	0.0557264647062294	0.230867649935409
Unigene0002857	--	13.773	12.794	11.701	67.039	67.069	61.629	21.597	26.476	12.756	65.2457	24.0365	2.35470608463319	1.17023664596721e-46	8.97467586828054e-45	0.91405083509945	0.0117558121561564	0.0584887477456913	-1.44066	4.41779090989961e-15	1.80002488145588e-13
Unigene0002858	--	0	0	0	2.636	1.542	2.588	1.331	0.318	0	2.2553	0.8245	11.1391249610728	0.00190683462808021	0.00991512329887813	9.68737568343747	0.306955928674227	0.668327353413747	-1.45175	0.233363319237672	0.618740621778791
Unigene0002859	--	5.647	3.857	4.548	0.099	0.208	0	0	0	4.684	0.1023	0	-5.51639	5.34218088353635e-09	6.70003086911965e-08	-12.1935	2.81222764465223e-07	3.77133971148254e-06	-6.67713	0.573159500788596	0.871702617156322
Unigene0002863	PMAT2	0.498	0.311	1.284	16.48	15.881	13.886	9.838	10.928	0.6977	15.4157	10.383	4.46571556566866	2.95454537120332e-10	4.17546315960239e-09	3.89554163135205	0.000235404456137273	0.00188503960681866	-0.570174	0.138475036664863	0.444878378005447
Unigene0002871	--	0.955	1.59	3.281	0	0	0	0.405	0	1.942	0	0.2025	-10.9233	0.00800769856748848	0.0347912542562528	-3.26155	0.10577857308088	0.334300046411872	7.66177809777199	0.751832217975966	0.912443918086951
Unigene0002872	RGLG4	10.253	9.802	9.868	5.9	4.659	5.955	16.467	15.751	9.9743	5.5047	16.109	-0.857565	1.26952186837032e-05	0.000101761553153509	0.691574615995952	0.0612201566496578	0.222505444362581	1.54913982889069	6.47643733006970e-09	1.33696315559381e-07
Unigene0002873	--	9.938	8.275	6.236	2.745	3.74	3.211	5.32	7.545	8.1497	3.232	6.4325	-1.33431	0.000888135501827196	0.0050216440286916	-0.341362	0.306251108181533	0.668327353413747	0.992952353869367	0.107837504914248	0.375819834003954
Unigene0002879	RPL44	260.055	242.634	252.707	116.455	101.383	111.942	193.783	184.491	251.799	109.927	189.137	-1.19573	3.38051932033542e-20	9.58219839597895e-19	-0.412839	0.00234171288217622	0.014544490433431	0.78289021236687	6.44704807792101e-05	0.000684880627866891
Unigene0002880	RPL44	96.597	100.416	98.98	30.801	40.622	29.728	32.046	29.948	98.6643	33.717	30.997	-1.54905	5.09600969958182e-16	1.13828552896029e-14	-1.6704	7.06079608527266e-12	1.67431664144903e-10	-0.121348	0.537998748327264	0.871702617156322
Unigene0002886	--	6.802	2.832	5.009	0	0	0	0	0	4.881	0	0	-12.253	2.68229951668874e-05	0.000204425957985567	-12.253	0.000645728879387255	0.00466504590767502	0	1	1
Unigene0002887	LRR1	47.991	47.213	45.487	15.518	12.689	14.488	18.748	14.038	46.897	14.2317	16.393	-1.72039	3.27537855499639e-40	2.07358866096871e-38	-1.51642	2.48879473186757e-16	9.01337023711615e-15	0.2039752735323	0.595720619491936	0.87587121459848
Unigene0002890	CCR3	0.154	0.961	0.952	3.02	2.453	2.383	0.588	0.188	0.689	2.6187	0.388	1.92625654088925	0.00433932377472958	0.0204077159080037	-0.828447	0.46793390407879	0.80367343734914	-2.7547	0.000509134404307291	0.00440832351206962
Unigene0002906	STL2P	34.075	32.778	34.682	18.617	16.351	12.468	23.562	15.514	33.845	15.812	19.538	-1.09792	3.47160734674883e-09	4.44880882119174e-08	-0.79266	0.000285379352826356	0.00224125315766654	0.305262933660613	0.516742914655935	0.871702617156322
Unigene0002909	CHIA1	17.09	17.169	21.83	5.97	5.993	8.589	76.025	51.748	18.6963	6.8507	63.8865	-1.44844	5.598381952604e-08	6.25777494229451e-07	1.77275574324891	1.70806995570703e-07	2.36884003713883e-06	3.22119480961395	5.25402433734076e-26	4.57052025592698e-24
Unigene0002922	NAC100	51.217	50.791	49.4	10.185	11.587	11.581	5.298	4.297	50.4693	11.1177	4.7975	-2.18255	6.98576841679285e-71	9.35975163998356e-69	-3.39505	5.5156118955186e-62	1.55490654627226e-59	-1.2125	1.5760153209918e-08	3.07006007827329e-07
Unigene0002927	--	15.81	16.816	15.447	16.165	15.995	16.406	44.531	43.864	16.0243	16.1887	44.1975	0.0147198299922816	0.506806369422045	0.774466617998169	1.46370042982957	2.73547874919765e-10	5.42739759628782e-09	1.44898059983729	2.124980584574e-17	1.04099403250748e-15
Unigene0002929	MEBL	4.396	4.431	1.829	0.778	1.365	1.146	0.589	0.564	3.552	1.0963	0.5765	-1.69595	0.000777064465171629	0.00444199768953279	-2.62324	0.000260617468060865	0.00206709637168399	-0.927294	0.277018815163461	0.682851854512929
Unigene0002930	MEBL	1.715	2.142	1.263	0	0	0	0.312	0	1.7067	0	0.156	-10.737	0.0040629268815986	0.0192651985316766	-3.45156	0.0765973507427801	0.263370814507192	7.28540221886225	0.751832217975966	0.912443918086951
Unigene0002931	--	1.13	1.08	0.754	2.162	2.276	2.141	4.573	4.294	0.988	2.193	4.4335	1.15032286508892	0.05556284213435	0.175752543943514	2.16586312860629	0.00136889791211575	0.00906479917789805	1.01554026351738	0.0403543381977684	0.180531940757654
Unigene0002934	--	2.793	2.22	0.785	0	0	0	0	0	1.9327	0	0	-10.9164	0.00283281517407467	0.0140538764414974	-10.9164	0.0148922122155606	0.0714313950392128	0	1	1
Unigene0002948	At1g61370	4.627	1.926	4.373	0	0	0	0	0	3.642	0	0	-11.8305	0.000657417184893193	0.00381597824182744	-11.8305	0.00552401375275762	0.0307735628246636	0	1	1
Unigene0002949	ARF1	32.337	31.361	34.345	22.383	24.289	21.692	19.813	10.893	32.681	22.788	15.353	-0.520178	0.00116228800685249	0.00638763967077843	-1.08993	9.0594027177586e-05	0.000787046281336281	-0.569754	0.0443116381985503	0.19411234456302
Unigene0002952	--	32.58	30.121	32.276	10.791	12.735	8.515	22.633	16.494	31.659	10.6803	19.5635	-1.56766	1.4558437662357e-13	2.73839249325187e-12	-0.694451	0.00159434211793234	0.0103917320462804	0.873207823891796	0.0200954176258358	0.103899033961299
Unigene0002954	HAT22	11.073	13.266	10.25	3.293	2.401	2.239	0.288	0	11.5297	2.6443	0.144	-2.12437	9.12245588424303e-06	7.49454415174105e-05	-6.32314	2.75929363082527e-05	0.000265629039603743	-4.19876	0.016174064466798	0.0869117337911265
Unigene0002955	--	18.636	23.044	18.259	1.241	1.96	2.056	0	0	19.9797	1.7523	0	-3.51118	4.84917934138917e-17	1.15664063954384e-15	-14.2862	1.66950671166984e-09	3.02242805498445e-08	-10.7751	0.00475807040559556	0.03102539390544
Unigene0002957	--	2.639	3.453	2.202	0	0	0	1.44	0.612	2.7647	0	1.026	-11.4329	1.24363245600214e-06	1.15957289008087e-05	-1.43007	0.0696091073395401	0.245051649378459	10.0028150156071	0.0298751750029879	0.142434912866192
Unigene0002958	--	2.08	2.398	4.453	0	0	0	0	0	2.977	0	0	-11.5396	5.59261816086291e-06	4.74321838297267e-05	-11.5396	0.000222897516790134	0.00179423801236233	0	1	1
Unigene0002961	--	1.332	0	0	0.299	0.315	0	5.091	3.246	0.444	0.2047	4.1685	-1.11728	0.608975007194444	0.800697234932118	3.23089675357161	0.0870384001841246	0.289331797625977	4.34818027527269	0.00742063258399474	0.0454406165722552
Unigene0002972	PLP2	7.061	6.717	6.893	1.468	0.938	0.637	115.247	83.517	6.8903	1.0143	99.382	-2.76404	7.52966151516558e-16	1.65444321543954e-14	3.85033889258599	2.6123535059838e-57	6.56194732748258e-55	6.61438083726296	7.58971247088491e-101	8.24351198801971e-98
Unigene0002976	--	0.24	0.3	0	1.884	2.834	2.974	1.529	1.755	0.18	2.564	1.642	3.83232745028907	0.00930627899133747	0.039652623929841	3.18938531544813	0.149519380649345	0.425167437914216	-0.642942	0.479145176543871	0.866742786307844
Unigene0002984	At5g43745	6.316	7.099	8.594	9.629	10.883	12.827	16.087	22.62	7.3363	11.113	19.3535	0.599117234991292	0.142088833067632	0.357448012158984	1.39946339959742	0.00354670373512839	0.0209195994901593	0.800346164606123	0.0309190358374963	0.146365375426489
Unigene0002994	DRP1B	1.516	2.029	0.781	5.949	5.368	5.633	37.24	9.763	1.442	5.65	23.5015	1.97017970294909	0.000167279382475577	0.00110049527999085	4.02660977107759	4.04459674530576e-10	7.87134570465255e-09	2.0564300681285	0.000216606740230554	0.00204858943397549
Unigene0002996	--	0	0	0	2.086	1.464	2.689	0	0	0	2.0797	0	11.0221365933724	0.00712538478814781	0.0314813549266273	0	1	1	-11.0221	0.018215807239313	0.095744751082265
Unigene0002999	ARAC7	14.227	16.262	11.434	33.114	33.583	35.386	5.067	4.259	13.9743	34.0277	4.663	1.28392876794624	9.3095600018926e-09	1.13881933990819e-07	-1.58345	2.02646564078398e-05	0.000200323081147681	-2.86738	1.7610578470988e-23	1.32436427413375e-21
Unigene0003001	--	0	0	0	0.541	3.418	0.897	0	0	0	1.6187	0	10.6605902055345	0.0093781078521551	0.039901108994104	0	1	1	-10.6606	0.0272837512849798	0.132760551052609
Unigene0003005	ATL24	38.248	42.253	39.22	25.772	24.29	27.102	15.087	18.1	39.907	25.7213	16.5935	-0.633676	3.68762353547923e-06	3.21471434212087e-05	-1.26602	1.02210580609051e-08	1.66466031024771e-07	-0.632347	0.00399171283086335	0.0267344896520913
Unigene0003007	At5g17010	70.682	66.941	70.821	21.289	16.789	17.616	13.354	9.022	69.4813	18.5647	11.188	-1.90407	9.2353002649991e-36	5.08498320620033e-34	-2.63467	3.23547216200699e-30	2.77122610719836e-28	-0.730607	0.00472859278311758	0.0308512720353976
Unigene0003008	pol	5.843	6.942	4.231	1.214	1.413	1.588	3.267	2.951	5.672	1.405	3.109	-2.01329	5.09944702880818e-15	1.06677531683219e-13	-0.867407	0.00124217997332494	0.00832485776376338	1.14588048623278	0.00419090937502256	0.02786974895329
Unigene0003010	Aqr	36.834	36.22	35.917	27.519	25.633	24.332	112.309	122.169	36.3237	25.828	117.239	-0.491974	1.69557198176469e-06	1.55239208452602e-05	1.69047082068687	1.45747755902894e-16	5.39046596407066e-15	2.18244473029225	1.52046134789342e-41	2.72001591247851e-39
Unigene0003013	At1g80170	5.229	5.614	4.917	1.337	1.949	2.158	1.285	1.788	5.2533	1.8147	1.5365	-1.53353	0.000142546929863438	0.000949102377567237	-1.77359	0.000719875132051594	0.00514428138725408	-0.240057	0.675522902367939	0.897282803427244
Unigene0003015	HVA22K	17.312	16.019	18.888	4.321	4.027	4.538	9.656	6.158	17.4063	4.2953	7.907	-2.01877	1.24586141341199e-19	3.43582717870217e-18	-1.13841	2.47077563304192e-05	0.000239946910950593	0.880360330611886	0.0310699211597991	0.146896716981502
Unigene0003016	COX11	3.098	2.187	2.916	2.366	2.014	1.613	5.376	6.783	2.7337	1.9977	6.0795	-0.452521	0.132885840485892	0.344772644038328	1.1531153394038	0.0292475975771337	0.124142302302727	1.60563680291872	0.00016643616971577	0.00161466657949343
Unigene0003019	SINAT2	37.56	37.015	35.769	13.076	12.035	11.538	2.709	4.468	36.7813	12.2163	3.5885	-1.59016	2.56455057282229e-22	8.1178753829433e-21	-3.35752	2.66286454821661e-30	2.2983629681529e-28	-1.76736	4.36969786176939e-07	6.90272446354304e-06
Unigene0003022	--	1.084	1.458	1.461	1.215	1.575	1.652	9.452	5.079	1.3343	1.4807	7.2655	0.150127777159449	0.95840750894712	0.988349580126765	2.44494297021775	0.000147016206636704	0.00122702951334666	2.2948151930583	4.26459107005106e-05	0.000470590506612455
Unigene0003026	VAMP727	22.633	20.331	23.117	16.667	19.753	17.023	10.261	8.196	22.027	17.8143	9.2285	-0.306235	0.00807959957121177	0.0350787073842578	-1.2551	1.20495337905099e-08	1.94347399196554e-07	-0.94887	2.32807856706764e-06	3.26997623229545e-05
Unigene0003027	--	43.672	40.548	38.108	11.166	13.338	11.979	8.05	9.917	40.776	12.161	8.9835	-1.74546	1.43633566952512e-22	4.5997477474853e-21	-2.18237	4.06928443525435e-17	1.58821658603246e-15	-0.436912	0.10988240657891	0.380262147118551
Unigene0003033	TIF3D1	6.641	3.732	3.423	6.7	7.054	8.224	19.876	22.247	4.5987	7.326	21.0615	0.671810072968861	0.406434816677626	0.694706861748828	2.19532065557119	0.00309143887789067	0.0185853909404088	1.52351058260233	0.00438283386087894	0.0288933372446567
Unigene0003039	RPS15	17.948	12.227	14.437	8.841	8.827	11.451	35.675	20.209	14.8707	9.7063	27.942	-0.615471	0.0137723689204632	0.0552006384234801	0.909965961708999	0.0849090750584081	0.284340004332885	1.5254369771262	6.61688464075337e-05	0.000700892202377618
Unigene0003047	--	0	0	0	0	0	0	6.613	7.229	0	0	6.921	0	1	1	12.7567647894041	0.000617888995364309	0.00449040972326561	12.7567647894041	0.000324875928441058	0.00294472065323958
Unigene0003048	CDC48C	22.5	21.993	17.144	29.245	22.708	31.903	105.075	83.423	20.5457	27.952	94.249	0.444117369472128	0.30802198172271	0.591791906268626	2.19764316729573	2.89325274573773e-09	5.08515610980516e-08	1.7535257978236	1.14942802521663e-08	2.29312549874627e-07
Unigene0003050	CYP71D10	2.387	4.427	4.176	2.271	0.768	1.075	37.498	31.549	3.6633	1.3713	34.5235	-1.41758	0.00369697621304825	0.0177567497327475	3.23634984710494	4.20522602105901e-21	2.15544649114726e-19	4.6539275344166	2.16496664136708e-28	2.12939733173531e-26
Unigene0003051	--	5.33	6.145	5.072	1.149	1.452	2.793	15.405	9.99	5.5157	1.798	12.6975	-1.61714	0.00676572832114228	0.0301199443363813	1.20293729706595	0.0734069560078836	0.254973919660233	2.82007954798971	4.78203305402621e-05	0.000523241923388177
Unigene0003052	SKIP16	16.39	15.19	15.604	15.127	14.632	13.09	50.691	49.472	15.728	14.283	50.0815	-0.139036	0.0908711737150064	0.257632618255948	1.67094254654476	1.77501543448787e-13	4.93296931263293e-12	1.80997873860785	1.50602355989011e-25	1.27936280735693e-23
Unigene0003053	CG1307	10.961	7.085	6.938	3.665	3.972	2.381	2.572	4.217	8.328	3.3393	3.3945	-1.31841	0.000202639210569398	0.00131140266825445	-1.29477	0.00373871934197208	0.0219054406062869	0.0236389744513044	0.92162095859516	0.957799381500456
Unigene0003055	CSN1	66.983	65.695	62.969	28.261	26.131	26.317	58.658	51.874	65.2157	26.903	55.266	-1.27745	1.59353946405036e-21	4.83982788599883e-20	-0.238826	0.0293374018646087	0.124328206431149	1.03862513889125	3.0394862844277e-07	4.91058525722563e-06
Unigene0003056	NHL13	0	0	0	1.948	2.051	2.265	0.233	0	0	2.088	0.1165	11.0279059965699	1.61968423665499e-06	1.48668151537329e-05	6.86418614465428	0.582781366241139	0.812888497908399	-4.16372	0.000939916156671521	0.00759020981324862
Unigene0003057	NHL13	31.375	38.696	37.194	92.622	87.488	85.967	34.299	41.566	35.755	88.6923	37.9325	1.31066439839533	1.04261806936062e-15	2.27264995464582e-14	0.0852894544981664	0.689202906061735	0.865424465727908	-1.22537	9.68751309719386e-11	2.51036680565661e-09
Unigene0003059	ACA2	35.611	37.284	34.597	65.862	60.628	64.444	18.898	10.028	35.8307	63.6447	14.463	0.828844736747496	2.46586576878024e-10	3.52436071989888e-09	-1.30883	8.26538165957969e-09	1.36463761671179e-07	-2.13767	6.38548598896211e-20	3.78696177644921e-18
Unigene0003060	ACA2	1.963	1.43	2.53	1.284	0.579	1.013	0	0	1.9743	0.9587	0	-1.04226	0.178019817144201	0.421404794176529	-10.9471	0.00178815991168693	0.0114786595798526	-9.90489	0.0288644307789186	0.138694474633204
Unigene0003061	ACA2	0.943	0.589	0	4.756	5.007	4.962	0.45	0	0.5107	4.9083	0.225	3.26477943168023	9.77381211362016e-06	7.98261636565943e-05	-1.18246	0.538479222421347	0.812888497908399	-4.44724	1.03608143387415e-05	0.000129348557335717
Unigene0003062	--	12.414	14.604	11.311	1.885	2.741	2.777	3.876	1.951	12.7763	2.4677	2.9135	-2.37225	1.98130411913462e-16	4.54441613376108e-15	-2.13265	1.34925985150798e-08	2.15933926531614e-07	0.239605782820862	0.789477822867903	0.931876477600426
Unigene0003064	EFM	3.813	5.205	5.21	1.59	1.674	1.976	0	0.216	4.7427	1.7467	0.108	-1.44109	0.000458115589948025	0.00274807095904496	-5.4566	2.02145248130812e-06	2.37480516283314e-05	-4.0155	0.00224764170233478	0.0162642237202354
Unigene0003065	EFM	4.705	5.07	4.184	0.31	0.762	0.343	0	0	4.653	0.4717	0	-3.30232	2.29034926444546e-08	2.67804017304961e-07	-12.1839	3.56806339941179e-07	4.70366184483266e-06	-8.88162	0.0456011416848325	0.198525813232811
Unigene0003070	--	8.845	10.127	11.588	3.305	1.305	2.51	5.163	4.939	10.1867	2.3733	5.051	-2.1017	1.01162217568273e-05	8.24532264078213e-05	-1.01204	0.025174416386032	0.110115766400051	1.0896543012986	0.191680706977478	0.548737615734078
Unigene0003081	IQM4	4.309	4.135	4.55	41.706	40.933	41.322	8.098	12.291	4.3313	41.3203	10.1945	3.25396878297197	2.15706052197142e-72	2.97539535749433e-70	1.23490790901462	0.00583016957403825	0.032252150750826	-2.01906	3.09187819412845e-19	1.75168032115936e-17
Unigene0003084	--	68.957	80.102	74.32	97.039	98.594	87.341	298.033	331.651	74.4597	94.3247	314.842	0.341175939017699	0.076104338372231	0.22517565606638	2.08009694674698	1.50810094194988e-26	1.07937332348451e-24	1.73892100772928	1.74761782064761e-24	1.39864613582987e-22
Unigene0003087	--	187.232	173.905	190.286	40.908	39.427	42.478	1.839	3.214	183.808	40.9377	2.5265	-2.1667	2.49394287342936e-79	3.98689636176478e-77	-6.18491	6.13212198101443e-123	9.24193330334773e-120	-4.01822	4.92612875813112e-55	1.4080209378974e-52
Unigene0003094	UGE-1	19.12	17.98	17.623	9.583	8.231	8.079	6.016	8.221	18.241	8.631	7.1185	-1.07959	0.000609363044729015	0.00355731907640042	-1.35754	0.00124079631255642	0.00831700716826544	-0.277954	0.505685487919385	0.871702617156322
Unigene0003095	At5g41620	11.317	12.703	10.854	12.286	13.865	8.427	0.547	0.087	11.6247	11.526	0.317	-0.0122974	0.631268900307672	0.800697234932118	-5.19656	2.27606488001731e-16	8.27737729521285e-15	-5.18427	7.45322128190859e-15	2.99033463885757e-13
Unigene0003096	SQD2	14.799	17.911	14.513	1.909	2.628	1.784	2.085	3.111	15.741	2.107	2.598	-2.90126	1.66264517510572e-28	7.01915432797554e-27	-2.59905	1.96535404492105e-15	6.54597372947334e-14	0.302211116630575	0.684338459802292	0.899119601485593
Unigene0003097	SQD2	37.327	35.702	53.82	9.534	5.298	7.314	2.106	1.727	42.283	7.382	1.9165	-2.51799	1.88588342882785e-15	4.05415749704653e-14	-4.46353	4.44118128159363e-17	1.72906019980017e-15	-1.94554	0.00688151995447644	0.0425990850137473
Unigene0003105	--	1.936	0.967	2.794	0	0	0	0	0.236	1.899	0	0.118	-10.891	0.000543574114557438	0.00320600182241983	-4.00838	0.0304771664218585	0.128346373436189	6.88264304936184	0.751832217975966	0.912443918086951
Unigene0003106	PLM	30.298	31.252	35.807	43.845	43.808	45.646	85.368	93.567	32.4523	44.433	89.4675	0.45330933943706	0.0244938536849826	0.0896359293896751	1.46304149136435	4.28706544132278e-09	7.36317347582528e-08	1.00973215192729	8.49045102718586e-10	1.98015028097221e-08
Unigene0003112	PRDA1	9.057	8.15	7.945	7.064	5.91	8.221	14.402	16.517	8.384	7.065	15.4595	-0.246949	0.126659375036413	0.331259773705292	0.882783037560307	0.0234903552981473	0.103878438714426	1.12973219387646	0.000120794347503329	0.00120873838387445
Unigene0003114	UGT86A1	7.355	6.308	7.947	5.463	6.903	7.023	132.153	119.929	7.2033	6.463	126.041	-0.156461	0.347492196487839	0.637747664163661	4.12908462916067	4.38853524227121e-57	1.08496496994333e-54	4.28554530390844	3.40298355976796e-97	3.4497178673221e-94
Unigene0003124	BSMT2	396.607	398.324	394.279	16.66	19.904	17.099	0	0	396.403	17.8877	0	-4.46993	5.0936411846369e-270	1.92714275905605e-266	-18.5966	1.57166542031568e-22	8.95152548368898e-21	-14.1267	7.9713023931738e-11	2.08482325749227e-09
Unigene0003125	--	6.296	3.561	5.878	10.521	14.723	16.624	7.111	8.539	5.245	13.956	7.825	1.41187082472974	0.000320106676660011	0.00198607118405791	0.577147979242713	0.522774362957251	0.812888497908399	-0.834723	0.0135581016039346	0.0750890490200431
Unigene0003126	MSL8	1.999	1.07	0.981	0	0.562	0.472	5.699	1.16	1.35	0.3447	3.4295	-1.96969	0.0311567377085614	0.109547551346703	1.34503884839256	0.220132272550907	0.553054636535459	3.31472457073698	0.00627814243201165	0.0393931805814843
Unigene0003130	NHX3	3.506	3.405	3.212	17.466	16.959	16.025	2.26	3.322	3.3743	16.8167	2.791	2.31721736628214	1.52336558500448e-26	5.8754583718338e-25	-0.27382	0.289609996968264	0.649562849075605	-2.59104	1.71792876234541e-21	1.13281980746853e-19
Unigene0003132	--	0.204	0	0	0.457	0	0.252	4.154	2.484	0.068	0.2363	3.319	1.79721647526802	0.636493784715052	0.800697234932118	5.60907007282796	0.00508889616736043	0.0286304293992968	3.81185359755994	0.0113287531146275	0.0648461740821496
Unigene0003133	--	0	0.522	0.647	1.876	1.481	2.331	0	0	0.3897	1.896	0	2.28264653508776	0.0772129694983246	0.227643270176899	-8.6061	0.403887558296817	0.762326220560411	-10.8887	0.00563319565317095	0.0359004078382722
Unigene0003140	HIPP39	249.462	230.246	235.474	131.833	136.426	135.669	18.867	25.845	238.394	134.643	22.356	-0.824212	2.61782593121232e-13	4.82466958679382e-12	-3.41461	8.62372683790221e-49	1.60534464611219e-46	-2.5904	5.48773048053449e-34	7.03595528558242e-32
Unigene0003143	--	6.044	10.213	9.162	1.196	0.839	0.881	0	0	8.473	0.972	0	-3.12384	0.000148503550467086	0.00098554160472026	-13.0487	4.95540249705955e-05	0.000454009643555125	-9.92481	0.176201776389984	0.521309870765447
Unigene0003152	YIP4B	47.998	52.264	52.552	18.075	18.92	18.121	10.92	5.336	50.938	18.372	8.128	-1.47123	9.47782264668456e-23	3.0748548996504e-21	-2.64777	1.19723161382374e-20	5.98394380146557e-19	-1.17654	0.00030101206866041	0.00275004197929747
Unigene0003154	GGCT2;3	16.513	11.624	10.832	4.039	5.315	5.019	1.338	1.463	12.9897	4.791	1.4005	-1.43897	2.69429117120463e-05	0.000205221764101764	-3.21335	1.97602785715742e-08	3.08492588034431e-07	-1.77438	0.00779178796588837	0.0473813995878183
Unigene0003155	--	352.631	383.565	358.758	170.953	189.186	182.927	167.149	156.859	364.985	181.022	162.004	-1.01167	4.35475726267957e-27	1.72136404992247e-25	-1.17181	8.52266859001436e-16	2.93466634476281e-14	-0.160136	0.0912456566254784	0.332346808145785
Unigene0003160	--	49.009	46.696	50.781	13.877	10.734	14.078	0	0	48.8287	12.8963	0	-1.92077	2.95396205015297e-14	5.84844736627844e-13	-15.5754	2.31503322538439e-11	5.18820328586217e-10	-13.6547	3.58398524165237e-07	5.73181316623537e-06
Unigene0003162	--	0	0.216	1.429	0.389	0.205	0	6.402	5.279	0.5483	0.198	5.8405	-1.46955	0.425605606449068	0.713172820701204	3.41296679898967	0.00958579767240135	0.0492299180461184	4.8825195468115	8.46023191413158e-05	0.000875859793615774
Unigene0003163	--	3.463	6.361	5.46	2.741	3.607	4.92	38.92	21.592	5.0947	3.756	30.256	-0.439791	0.18864952229332	0.437648890281727	2.57016160631341	1.30803725554747e-09	2.3963510971589e-08	3.00995230029599	8.62529351484884e-14	3.12276698063789e-12
Unigene0003165	--	83.34	87.836	94.909	42.283	32.27	39.57	55.589	60.595	88.695	38.041	58.092	-1.2213	1.79705022166719e-14	3.61557949384405e-13	-0.610513	0.000457837819731775	0.00343854410830847	0.610784328595433	0.0285457756720742	0.137502237984529
Unigene0003181	LAC9	2.606	2.712	5.194	1.071	1.23	0.753	5.753	9.736	3.504	1.018	7.7445	-1.78327	0.000822385282991985	0.0046808622039028	1.14416932388134	0.0949757701607332	0.309173253718248	2.92743453740682	1.33250564920857e-06	1.95127897745238e-05
Unigene0003182	SCL9	14.674	13.119	10.326	7.345	10.034	7.577	0.759	0.528	12.7063	8.3187	0.6435	-0.611124	0.0013904749037599	0.00751333052594745	-4.30346	7.14020193081178e-22	3.88600531610868e-20	-3.69234	1.58645591118606e-15	6.67136299377635e-14
Unigene0003184	SCL9	11.392	9.578	12.488	10.404	10.626	9.635	43.032	41.77	11.1527	10.2217	42.401	-0.125758	0.251674401757724	0.530272204737721	1.92670958214909	7.4543833404309e-11	1.58107571521762e-09	2.05246783995622	7.04284432458699e-24	5.39242149041641e-22
Unigene0003189	--	0	0	0	0.398	0.21	0.44	4.975	3.028	0	0.3493	4.0015	8.44846050081629	0.258215289869878	0.538880544528421	11.9663251938883	0.000181984072343082	0.00149046647858707	3.51786469307199	0.00271339637488605	0.0191799485294335
Unigene0003192	--	0	0	0	0.614	0.646	0.226	9.526	12.001	0	0.4953	10.7635	8.95225589981744	0.140944722313281	0.357409041147542	13.3938596592641	2.00118921040168e-08	3.12109849966946e-07	4.44160375944666	2.85630278608454e-07	4.63334117401339e-06
Unigene0003193	--	6.941	5.277	5.289	5.244	3.206	2.242	12.684	16.912	5.8357	3.564	14.798	-0.7114	0.104351204109617	0.285824520595626	1.34243281992287	0.0198596075610613	0.0907371507790331	2.05383296191837	0.000323163446726316	0.00293129525824407
Unigene0003203	ESP1	0.392	0.734	0	0.22	0.231	0	3.743	3.341	0.3753	0.1503	3.542	-1.32001	0.577198687620733	0.800697234932118	3.23831988539284	0.026816873404016	0.115992338735368	4.55832737421769	0.00343119690249276	0.0235000360775177
Unigene0003207	RE1	0.156	0	0.161	3.153	2.213	1.935	1.393	0.381	0.1057	2.4337	0.887	4.52553933443796	0.00125123578661538	0.00682683536439697	3.06941376488281	0.226423089918444	0.563083200482273	-1.45613	0.122608831293097	0.408499099176781
Unigene0003210	--	0.459	0.358	0.532	3.473	2.234	2.202	0.804	1.607	0.4497	2.6363	1.2055	2.55160494612832	2.82650211160937e-05	0.000214421581385164	1.42270380337541	0.213625107380966	0.54092	-1.1289	0.0504045264118943	0.213865513873337
Unigene0003211	--	4.152	3.577	2.657	12.681	10.478	10.462	0.182	0.872	3.462	11.207	0.527	1.69472250520722	6.99517738400402e-05	0.00049319445692953	-2.71573	0.00495075439821436	0.0279596146820248	-4.41045	2.78102386538733e-09	6.08814409690177e-08
Unigene0003212	PCMP-H43	2.741	3.423	2.511	2.333	1.378	2.703	6.658	5.379	2.8917	2.138	6.0185	-0.435639	0.165361718063981	0.401967851418675	1.05750270971411	0.0315368943367655	0.132014632307801	1.49314211362545	0.00120081392082004	0.00938988814151472
Unigene0003224	ARF2B	2.98	2.888	2.648	14.63	15.221	14.825	10.993	5.821	2.8387	14.892	8.407	2.39125216712037	9.29559100259368e-23	3.01696607981239e-21	1.5663776240321	0.00146687826738171	0.00964921241337685	-0.824875	0.00244184125294515	0.0174715970695859
Unigene0003225	ARF2B	20.138	19.455	18.256	8.101	7.69	7.335	11.617	3.319	19.283	7.7087	7.468	-1.32278	4.66677628653146e-13	8.41736003444944e-12	-1.36854	0.000162762322536148	0.00134683201134837	-0.0457594	0.763271018155091	0.920810959810821
Unigene0003234	--	102.833	101	100.653	36.263	32.759	37.092	38.655	31.866	101.495	35.3713	35.2605	-1.52076	1.12423340649353e-21	3.43812904590931e-20	-1.52529	2.33808035846085e-12	5.80785089613108e-11	-0.00452767	0.736532864253409	0.912443918086951
Unigene0003237	GSO1	4.864	7.29	4.791	9.028	8.484	10.575	3.786	3.16	5.6483	9.3623	3.473	0.729042900199972	0.00789817489249065	0.0343981686980303	-0.701643	0.0267677946776054	0.115837594515661	-1.43069	9.77231903756136e-07	1.46864877727968e-05
Unigene0003238	GSO1	6.014	5.824	5.468	8.788	8.694	6.904	4.045	1.852	5.7687	8.1287	2.9485	0.494780826600889	0.0759961085102399	0.224965630297178	-0.968257	0.00272962067185274	0.0166528959733591	-1.46304	2.44633412337822e-05	0.000283312693679278
Unigene0003241	CBP60B	11.031	8.918	11.472	17.831	16.914	18.539	40.328	38.094	10.4737	17.7613	39.211	0.761973292424944	0.0015246030859124	0.00814228435718976	1.90449183980793	1.19168779455912e-10	2.4622663893328e-09	1.14251854738298	3.48497003247253e-10	8.48965945430587e-09
Unigene0003243	LBD42	49.296	52.722	57.241	172.301	170.038	163.147	4.691	15.013	53.0863	168.495	9.852	1.66629623166584	1.15949071410255e-29	5.12083692144946e-28	-2.42985	2.28839141151389e-10	4.57275684119723e-09	-4.09615	1.74314852035652e-30	1.89060744654359e-28
Unigene0003244	TKL-2	33.759	28.012	27.524	57.575	59.796	55.494	10.468	13.464	29.765	57.6217	11.966	0.952994495686781	1.51414312346514e-08	1.80877611555484e-07	-1.31468	8.80650204106637e-09	1.4472620097289e-07	-2.26767	4.11887606820971e-34	5.33489177965902e-32
Unigene0003245	SAP4	122.778	123.44	128.934	39.295	43.181	46.73	10.49	39.668	125.051	43.0687	25.079	-1.5378	3.94954163250633e-26	1.49499276696471e-24	-2.31796	0.00028050725579363	0.00220719218311271	-0.780159	0.0828001798967091	0.311124724599525
Unigene0003246	--	10.652	3.501	6.357	2.514	3.309	8.331	0	0	6.8367	4.718	0	-0.535118	0.393669029074036	0.677660925747119	-12.7391	0.00191521474480253	0.012184210955834	-12.204	0.0102304856870114	0.0595167056992482
Unigene0003247	UGT80A2	41.865	43.679	40.525	90.575	85.495	79.509	39.584	46.259	42.023	85.193	42.9215	1.01955573536674	1.32062118705459e-12	2.29246219256852e-11	0.0305213366577703	0.43074067815754	0.782524000300943	-0.989034	3.03814036416224e-09	6.60348232953845e-08
Unigene0003249	UGT80A2	0.196	0.49	0	3.079	2.547	1.944	2.748	5.258	0.2287	2.5233	4.003	3.46401281870028	0.00584341796540729	0.0264723026677808	4.12976363493588	0.0063522647897223	0.0347503381149886	0.665750816235603	0.47063057949824	0.866742786307844
Unigene0003254	samhd1	6.773	6.152	3.173	0.518	1.998	1.716	0	0.188	5.366	1.4107	0.094	-1.92747	0.00123036834837115	0.00672458045090353	-5.83504	0.000231429422156602	0.00185681359990121	-3.90757	0.0416500165245667	0.18491391278031
Unigene0003255	CARB	3.952	3.797	6.267	12.609	12.379	19.011	6.582	4.629	4.672	14.6663	5.6055	1.65039605480195	6.57824672892469e-05	0.000466323036319169	0.262802790221884	0.948371921729975	0.970051501002072	-1.38759	0.000629575360577505	0.00532851591558324
Unigene0003262	ABCB18	5.707	4.582	3.53	1.371	1.443	0.808	2.803	2.582	4.6063	1.2073	2.6925	-1.93179	2.61911122133204e-05	0.00019995543841383	-0.774672	0.0704093837965256	0.246992248221544	1.15712229920256	0.119757380899546	0.402606517667778
Unigene0003272	--	0	1.034	0.285	8.666	7.169	7.863	0	0.336	0.4397	7.8993	0.168	4.16724883786722	1.79526053627373e-05	0.000140487580151699	-1.38795	0.684211584640597	0.86080853546736	-5.5552	0.000485177155328963	0.0042205971532793
Unigene0003274	TOR1	6.506	4.939	5.567	12.537	11.292	10.532	6.824	3.471	5.6707	11.4537	5.1475	1.01421926342124	0.000105291025330266	0.000719063309656208	-0.139646	0.370580317879924	0.742478496689267	-1.15387	0.000160089956915387	0.001559067429778
Unigene0003276	--	1.813	2.075	1.713	0	0	0	0	0	1.867	0	0	-10.8665	0.000112227605894043	0.000761916409766173	-10.8665	0.00159514371037765	0.010395227650591	0	1	1
Unigene0003279	--	2.367	1.971	2.643	0	0	0.489	0	0	2.327	0.163	0	-3.83553	0.00422593965013078	0.0199370201937054	-11.1843	0.00193295992465344	0.0122871919447936	-7.34873	0.68133695746065	0.897282803427244
Unigene0003280	At4g25940	0.72	4.799	1.238	0	0	0	0	0	2.2523	0	0	-11.1372	0.00165207845368008	0.00874664738467315	-11.1372	0.0106884443655676	0.0540254158899642	0	1	1
Unigene0003284	NOC4	24.777	31.762	31.324	20.544	18.098	16.21	60.493	50.572	29.2877	18.284	55.5325	-0.679712	5.58414239155271e-05	0.000402167586379302	0.923039086597957	0.0015746593262624	0.0102762616419777	1.6027506215674	5.8251068091731e-11	1.54422200384041e-09
Unigene0003292	--	0	0.19	0.47	0.17	0	0.94	3.674	3.884	0.22	0.37	3.779	0.750021746991653	0.777186028137276	0.885552817024386	4.1024290897353	0.00353594218761636	0.0208639756953532	3.35240734274365	0.00809829879837084	0.0489399616596562
Unigene0003297	NEK5	21.397	19.221	19.378	18.879	19.957	20.354	6.19	3.618	19.9987	19.73	4.904	-0.0195129	0.314681686458962	0.601055108602482	-2.02787	4.25846102597362e-15	1.37228556359613e-13	-2.00836	3.26982157818132e-17	1.57844148945477e-15
Unigene0003304	--	4.283	4.98	4.795	6.954	6.972	3.566	16.176	23.299	4.686	5.8307	19.7375	0.315303893496917	0.546027439378524	0.777486551972302	2.07451040677183	9.51665855209556e-08	1.36324263824946e-06	1.75920651327491	3.22147466625125e-05	0.000364694340195179
Unigene0003305	ALMT10	42.39	41.694	39.95	0.463	0.293	0.102	0	0	41.3447	0.286	0	-7.17554	2.32986448883717e-45	1.71400364228788e-43	-15.3354	1.25236655275404e-14	3.86718751402234e-13	-8.15987	0.119807608341884	0.402606517667778
Unigene0003306	CHS3	17.986	11.686	13.397	2.564	2.7	2.446	0.132	0	14.3563	2.57	0.066	-2.48185	1.59643867253344e-13	2.99646221143698e-12	-7.76501	1.07279867516122e-07	1.52422597844561e-06	-5.28316	0.000915885340846207	0.00741584264798053
Unigene0003307	FBW2	36.689	34.263	35.861	12.876	12.874	11.871	25.995	15.804	35.6043	12.5403	20.8995	-1.50548	3.03020782101171e-18	7.77384797529941e-17	-0.768584	0.000520469396214518	0.00385208301546208	0.736892730877132	0.0310178292820781	0.146697721653611
Unigene0003313	NOP5-2	126.797	128.73	112.474	63.388	60.702	51.814	144.753	140.622	122.667	58.6347	142.688	-1.06492	2.55170938792261e-19	6.93359829990516e-18	0.218111768527213	0.910375778038649	0.95364906249443	1.28303316557018	6.3620540814445e-12	1.89243729191012e-10
Unigene0003315	--	0	0	0	1.674	0.661	1.156	0.713	3.41	0	1.1637	2.0615	10.1844621408316	0.00989395078050859	0.0416608201683869	11.0094787458881	0.0136783788820524	0.0665453400204818	0.825016605056464	0.52977110324272	0.871702617156322
Unigene0003318	--	0	0	0	0	0	0	1.609	5.579	0	0	3.594	0	1	1	11.8113746935099	0.000235707094886066	0.00188688465100265	11.8113746935099	0.000163359737739094	0.00158765701908517
Unigene0003320	GASA1	6.324	8.275	4.036	1.013	1.066	0	0.767	0	6.2117	0.693	0.3835	-3.16405	0.000668708173261072	0.0038750056000247	-4.01768	0.00235827408133089	0.0146369128081083	-0.853629	0.705558735324693	0.912443918086951
Unigene0003321	KPNB1	61.328	61.992	60.319	34.87	35.607	34.833	27.464	20.962	61.213	35.1033	24.213	-0.80223	1.81170549358862e-13	3.38690882062595e-12	-1.33806	2.02507008351902e-13	5.59614836091218e-12	-0.535826	0.000960954086265939	0.0077403685961224
Unigene0003324	CRK3	2.243	1.6	3.633	1.077	0.567	0.992	0.204	0	2.492	0.8787	0.102	-1.50392	0.0489941566909796	0.158535625047313	-4.61066	0.00668019157589908	0.0362482374849261	-3.10675	0.120082921669917	0.403193099035673
Unigene0003334	--	16.395	11.913	13.725	1.114	0.704	1.107	0	1.089	14.011	0.975	0.5445	-3.84501	5.40194367921035e-21	1.59789735368809e-19	-4.68548	0.000111124991484021	0.000949375431754415	-0.84047	0.52636506897912	0.871702617156322
Unigene0003336	LOG5	0	0	0	2.331	4.908	2.575	0	0	0	3.2713	0	11.6756630553471	3.30627516347351e-07	3.34850445236836e-06	0	1	1	-11.6757	2.15368453175646e-05	0.000252458579940555
Unigene0003340	--	0	0	0	0.46	0.484	0.508	5.744	0.25	0	0.484	2.997	8.91886323727459	0.187337122148309	0.435539886445385	11.5493033685136	0.00799987945508418	0.04225927155395	2.63044013123898	0.0936820493923663	0.338657579654888
Unigene0003352	pod	0.398	0.332	0	1.042	0.627	0.986	5.749	38.329	0.2433	0.885	22.039	1.86274349192414	0.194421156102259	0.444765474493585	6.50098099089456	2.77584828042018e-05	0.000267091474014499	4.63823749897043	1.18803701632566e-08	2.36642531703537e-07
Unigene0003353	At1g55760	90.429	96.631	92.376	8.783	12.908	12.937	3.95	0.994	93.1453	11.5427	2.472	-3.01251	1.39960719774515e-58	1.38828453277463e-56	-5.23573	1.75748776192362e-42	2.59389968718863e-40	-2.22323	0.000184794318476374	0.00177532920126801
Unigene0003354	--	55.172	49.584	46.943	38.179	36.981	40.007	83.033	80.489	50.5663	38.389	81.761	-0.397484	0.000962655987963802	0.00539195936240395	0.693235672119954	0.026565298464673	0.115196647262485	1.09071986192932	7.13058998722278e-10	1.6789679675706e-08
Unigene0003357	--	0	0	0	0	0	0	3.843	2.262	0	0	3.0525	0	1	1	11.5757755798748	0.0052226265397671	0.0292756215255052	11.5757755798748	0.00331005443628427	0.0227687902642444
Unigene0003364	--	3.644	1.138	3.287	10.213	5.376	9.026	40.03	12.763	2.6897	8.205	26.3965	1.60907594465406	0.0758816773998672	0.224726070999487	3.2948473563184	0.000554280000055963	0.00407592218473697	1.68577141166434	0.0235606881203208	0.11785769575551
Unigene0003365	--	0	0	0	0	0.391	0	8.86	2.421	0	0.1303	5.6405	7.02606229658619	0.813666821888577	0.885552817024386	12.4616073401138	0.00168131872224868	0.0108812464686933	5.43554504352757	0.00363560226949479	0.0246754901401258
Unigene0003369	midA	8.03	9.582	10.052	4.823	2.793	3.552	13.332	10.045	9.2213	3.7227	11.6885	-1.30864	5.22701069859597e-06	4.45692695884146e-05	0.342042525495964	0.67077142147046	0.860107617872346	1.65068145292859	9.12550782640264e-05	0.00093847201412335
Unigene0003373	DTX56	21.964	16.81	18.296	6.55	5.325	3.938	0	0	19.0233	5.271	0	-1.85162	1.99208172031807e-13	3.7084085483297e-12	-14.2155	3.00336363737389e-12	7.3901604905692e-11	-12.3639	4.96665180646789e-08	9.00368471258354e-07
Unigene0003377	At4g37220	13.232	18.658	15.62	8.613	7.557	4.757	4.077	3.38	15.8367	6.9757	3.7285	-1.18287	0.000916524482424341	0.00516158939449807	-2.0866	1.88462737016096e-05	0.000187412931895552	-0.903736	0.126912077267234	0.418145485986644
Unigene0003380	--	20.029	17.024	24.231	33.991	28.729	31.004	8.326	5.761	20.428	31.2413	7.0435	0.612908062695261	0.0422998507996651	0.14074913082063	-1.53618	2.21331824215927e-05	0.00021709632535202	-2.14909	2.47478330273836e-12	7.73357067436076e-11
Unigene0003381	BOU	41.529	42.847	43.741	19.69	22.668	19.21	41.499	38.494	42.7057	20.5227	39.9965	-1.05721	7.68899302100162e-13	1.35998636131928e-11	-0.0945538	0.171224962742344	0.468762271848198	0.962655555161344	2.00839618127941e-05	0.000236594920456575
Unigene0003382	BOU	4.501	6.342	5.354	9.574	5.721	9.004	1.764	1.687	5.399	8.0997	1.7255	0.58517031982216	0.184001654806246	0.430209350696653	-1.64568	0.0032323435476893	0.0192951738519063	-2.23085	2.50853239125317e-05	0.000289828261282152
Unigene0003389	CYP81C13	32.92	32.638	34.722	9.512	12.317	9.036	18.694	23.98	33.4267	10.2883	21.337	-1.69999	2.25894386326822e-19	6.14859910326779e-18	-0.647642	0.00132700021507398	0.00881565939268991	1.05235	0.00123735408269406	0.00964190129212147
Unigene0003391	--	15.632	14.96	12.766	2.959	3.115	4.777	2.844	2.473	14.4527	3.617	2.6585	-1.99847	5.31957197648438e-07	5.22953022365302e-06	-2.44265	3.65433960873206e-06	4.10895623351421e-05	-0.444181	0.507278548594406	0.871702617156322
Unigene0003392	--	2.947	1.227	4.86	0	0	0	1.501	0	3.0113	0	0.7505	-11.5562	2.96948731936301e-05	0.000224312327912179	-2.00448	0.0893623309166109	0.295054568430473	9.55170826162069	0.31413647967277	0.728986861689122
Unigene0003393	--	1.812	0.97	1.334	1.306	0.917	1.763	51.935	52.988	1.372	1.3287	52.4615	-0.0463013	0.797231840684856	0.885552817024386	5.25690667167766	1.15237736836535e-32	1.09603114971069e-30	5.30320794373256	2.29667435572148e-39	3.74712770956017e-37
Unigene0003397	ALDH7B4	202.525	211.351	199.954	82.213	85.933	84.634	60.822	68.226	204.61	84.26	64.524	-1.27996	7.89358465513105e-41	5.11550642756503e-39	-1.66497	3.80601295283967e-25	2.53424843778248e-23	-0.385012	0.00271733021848558	0.0192041844684382
Unigene0003398	--	2.024	4.109	2.348	0	0	0.313	0	0	2.827	0.1043	0	-4.76	0.00203402294985846	0.0105001098961831	-11.4651	0.00300547545375043	0.0181311767212589	-6.70506	0.833026237013191	0.931876477600426
Unigene0003401	ERF008	101.447	113.698	91.366	65.243	61.444	64.8	398.153	540.524	102.17	63.829	469.339	-0.678692	2.02635117576858e-06	1.83712524743239e-05	2.19965246074582	6.64640152849882e-20	3.17032948380999e-18	2.87834485941283	7.52502989627502e-41	1.30622836304518e-38
Unigene0003402	--	4.106	2.93	4.535	3.288	3.115	1.453	44.824	58.953	3.857	2.6187	51.8885	-0.558647	0.384842453597401	0.677376379043069	3.74986377977056	1.77933378610031e-12	4.47954282526397e-11	4.30851049680578	3.97004519118952e-16	1.7477853844015e-14
Unigene0003404	PAO2	34.343	31.053	34.841	49.737	46.221	43.397	12.667	12.778	33.4123	46.4517	12.7225	0.475349624773788	0.0312118254285708	0.109547551346703	-1.393	1.8409478238117e-09	3.32052754660406e-08	-1.86835	3.67904944117182e-20	2.21998515089122e-18
Unigene0003409	SD113	20.888	21.017	21.34	1.467	2.049	1.621	3.64	1.432	21.0817	1.7123	2.536	-3.62195	1.3245605434538e-86	2.51767905020314e-84	-3.05536	8.01576691269552e-24	4.96603690683684e-22	0.566591172513607	0.330208867386098	0.751467574227456
Unigene0003412	--	18.954	22.094	22.981	33.693	41.12	39.791	64.603	50.028	21.343	38.2013	57.3155	0.839860015712179	2.20022655359081e-05	0.000169753738721982	1.42516236651107	5.12808696004814e-07	6.63080849935543e-06	0.585302350798887	0.00933797075245882	0.0551686934734202
Unigene0003414	NFD4	3.974	5.048	4.097	0.68	1.829	2.002	1.887	1.231	4.373	1.5037	1.559	-1.54014	0.00015881835300087	0.00104935016903327	-1.488	0.00157217378854455	0.0102617499776818	0.0521361426995846	0.986080921300976	0.996964527214271
Unigene0003416	NFD4	7.229	7.753	8.829	3.876	3.895	4.866	1.001	0.383	7.937	4.2123	0.692	-0.913974	0.000784046325520103	0.00447933045626111	-3.51975	3.02609490894995e-10	5.97225092191681e-09	-2.60578	3.11103085702747e-05	0.000353085051589489
Unigene0003418	NFD4	2.474	1.405	1.391	0	0	0	0	0	1.7567	0	0	-10.7786	0.00199676876441433	0.0103272537345559	-10.7786	0.0115048209094604	0.057418752500825	0	1	1
Unigene0003423	DK-ACO1	547.717	516.044	550.037	166.52	167.724	155.508	1.929	0.922	537.933	163.251	1.4255	-1.72034	6.4032222967749e-54	5.80101274713067e-52	-8.55981	1.99298121522466e-110	2.13961549066263e-107	-6.83948	8.12776546438669e-74	4.32135670110014e-71
Unigene0003424	ACO	157.757	143.162	154.3	39.042	40.561	39.273	0	0	151.74	39.6253	0	-1.9371	4.9393877743384e-47	3.83246325631577e-45	-17.2112	3.42012722851398e-18	1.45594128748435e-16	-15.2741	3.56155862968581e-13	1.20778457901433e-11
Unigene0003425	ACO	91.593	86.409	77.987	25.638	30.128	28.179	54.135	6.754	85.3297	27.9817	30.4445	-1.60857	2.4217362610128e-28	1.01590173922909e-26	-1.48687	0.0736834024187554	0.25576050602603	0.12169972325258	0.984412797911154	0.995489798696332
Unigene0003426	SYN2	3.606	4.253	3.579	3.368	3.704	2.067	14.372	9.11	3.8127	3.0463	11.741	-0.323727	0.27040147312449	0.554548029696746	1.62268298042336	0.000253317007773735	0.0020144806916525	1.94640957341302	1.26440721215533e-05	0.000155328615834819
Unigene0003431	POLD1	12.831	11.535	12.72	12.136	12.286	11.531	26.466	28.174	12.362	11.9843	27.32	-0.0447625	0.337921917317601	0.633256092338043	1.14404531347138	8.36614180246453e-05	0.000731358504407081	1.18880782691004	2.26649208193197e-09	5.01225692231785e-08
Unigene0003444	--	24.402	26.109	24.149	29.636	28.802	33.947	61.122	74.517	24.8867	30.795	67.8195	0.307323120247843	0.243204260999514	0.515501679248036	1.44632714019787	2.99036423791099e-08	4.56304197214412e-07	1.13900401995003	3.92705065502327e-08	7.23990449324489e-07
Unigene0003445	crop	34.796	31.39	32.63	26.116	26.727	25.767	68.098	75.896	32.9387	26.2033	71.997	-0.330032	0.00331845734156322	0.0161535395602182	1.12815463601173	2.19300312726077e-05	0.000215357692804279	1.45818644393424	2.47035244050273e-16	1.10482880030248e-14
Unigene0003453	--	4.149	1.382	5.988	0	0.653	0	0	0	3.8397	0.2177	0	-4.14079	0.00213572430641216	0.0109528324738309	-11.9068	0.00119995594120189	0.00808335457004757	-7.76598	0.68133695746065	0.897282803427244
Unigene0003466	DF1	62.02	59.479	60.355	64.556	65.692	60.331	204.391	207.951	60.618	63.5263	206.171	0.0676084975002708	0.677731972431926	0.82567093141598	1.76602325912137	3.33504068751572e-17	1.30881559199446e-15	1.6984147616211	9.63337545996586e-30	1.00607903327088e-27
Unigene0003467	At5g28300	16.454	11.676	15.959	56.174	56.318	55.942	88.489	77.534	14.6963	56.1447	83.0115	1.93369272937282	3.69368134250004e-22	1.15904569519871e-20	2.49785495982621	5.61771320978371e-17	2.16028362102041e-15	0.564162230453393	0.00143741793251265	0.0110112730890616
Unigene0003468	DF1	9.348	8.043	8.209	5.745	6.947	4.974	25.223	20.499	8.5333	5.8887	22.861	-0.535168	0.01911254744507	0.072718243020708	1.42170720268724	6.31053334813009e-05	0.00056547314089447	1.95687559630735	9.89055939619208e-11	2.55949363816366e-09
Unigene0003492	At5g16400	220.196	214.328	204.43	322.952	340.834	326.676	196.838	118.802	212.985	330.154	157.82	0.632389554380499	7.95262868175682e-06	6.59760106529125e-05	-0.43247	0.00711002891594974	0.0381709875443141	-1.06486	4.66375693432195e-08	8.48493514516625e-07
Unigene0003497	--	3.107	4.85	5.605	0	0	0	0	0	4.5207	0	0	-12.1423	8.89332729048063e-06	7.32068628142631e-05	-12.1423	0.000293681087181667	0.00229999804971665	0	1	1
Unigene0003507	--	0.494	0.206	0.34	0.185	0	0	13.635	12.641	0.3467	0.0617	13.138	-2.49099	0.297919200125536	0.582609931288128	5.24405273790298	8.04002743794752e-09	1.32989656044615e-07	7.73503909041512	1.61669512759016e-08	3.14045300333879e-07
Unigene0003511	--	3.551	6.547	3.661	6.824	4.391	4.607	36.397	30.9	4.5863	5.274	33.6485	0.20155635782961	0.7918681224053	0.885552817024386	2.87512907458797	1.23402639867167e-10	2.54653658956292e-09	2.67357271675836	3.56326319829094e-11	9.70673238860839e-10
Unigene0003515	--	76.378	70.2	85.387	10.854	19.68	12.989	2.74	0.655	77.3217	14.5077	1.6975	-2.41406	4.3853255352313e-22	1.37336572497122e-20	-5.50939	1.68073470568517e-24	1.08145204941915e-22	-3.09533	2.0905557897975e-05	0.000245691506146192
Unigene0003520	truA	6.58	10.367	8.556	2.61	2.987	2.131	7.22	4.933	8.501	2.576	6.0765	-1.7225	1.57396015327905e-06	1.4468851336148e-05	-0.484392	0.124238892326596	0.373612917022663	1.23810799229298	0.029461916589559	0.140971200742933
Unigene0003525	At1g56220	433.281	415.96	422.14	728.914	728.568	762.842	337.555	384.625	423.794	740.108	361.09	0.804373783181512	9.82127858862734e-11	1.45229895109551e-09	-0.231004	0.0211787059920345	0.0957206670877585	-1.03538	8.98002059744985e-17	4.16057870825175e-15
Unigene0003526	--	0.705	0.44	0.121	1.977	0.555	0.582	3.443	5.012	0.422	1.038	4.2275	1.2984915396507	0.28757685844131	0.574632980153891	3.32448985059016	0.0020848369754348	0.0131311386805273	2.02599831093946	0.0276858956006103	0.134373357326167
Unigene0003527	CSLG1	15.049	10.28	15.26	73.268	71.123	67.094	73.069	16.538	13.5297	70.495	44.8035	2.38139463932417	2.54024179016794e-34	1.31999536110153e-32	1.72748514266888	0.0604953976947607	0.220648988352776	-0.653909	0.294151630225711	0.712081652054027
Unigene0003528	CSLG3	5.461	4.734	5.828	8.498	10.994	8.91	22.827	12.287	5.341	9.4673	17.557	0.825848234331197	0.0105131705058763	0.0439119137331975	1.7168645603782	8.21946733450681e-05	0.000719740641868864	0.891016326047002	0.015026014139612	0.0818358062345773
Unigene0003532	TMN3	23.253	26.891	20.641	29.206	30.495	31.463	8.501	6.033	23.595	30.388	7.267	0.365020554881624	0.288731707621759	0.576636041373551	-1.69905	1.16073143081627e-05	0.000120041809137638	-2.06407	3.73570577560149e-09	8.01200874806717e-08
Unigene0003537	--	0	0	0	2.184	0.766	3.618	0	0	0	2.1893	0	11.0962759110566	0.0082559389858457	0.0357312551406957	0	1	1	-11.0963	0.0228317622897094	0.114944966685645
Unigene0003539	--	0.786	1.745	2.341	5.091	5.051	4.543	5.339	0.958	1.624	4.895	3.1485	1.59175722730588	0.00195743826480139	0.0101443079391429	0.955113034828134	0.399104500790067	0.762326220560411	-0.636644	0.274876123768951	0.680876773641537
Unigene0003547	--	2.028	2.216	1.045	0	0	0	0.323	0.618	1.763	0	0.4705	-10.7838	0.00422035101355152	0.0199153844941911	-1.90577	0.194123619037011	0.507206606019322	8.87805091272854	0.471072510122928	0.866742786307844
Unigene0003551	--	2.692	2.402	3.568	0	0	0	0	0	2.8873	0	0	-11.4955	0.0024553227839555	0.012396283016511	-11.4955	0.0131174134956965	0.0642435203769049	0	1	1
Unigene0003567	ABA4	22.001	21.228	18.583	14.765	14.156	12.393	11.62	4.482	20.604	13.7713	8.051	-0.581256	0.00047165813970384	0.00281866735733355	-1.35568	4.10064734173801e-05	0.000381314467037671	-0.774428	0.0323738726279792	0.152153399017448
Unigene0003574	ndhF	146.565	133.123	137.006	57.566	50.053	51.283	117.089	155.339	138.898	52.9673	136.214	-1.39085	6.29192348369036e-35	3.34609039241075e-33	-0.0281508	0.269990338950391	0.626333151403994	1.36270020799445	7.79826302953851e-12	2.28919667233905e-10
Unigene0003575	CRK42	17.565	16.581	19.047	2.353	2.423	1.808	2.499	1.89	17.731	2.1947	2.1945	-3.0142	1.00801354179697e-39	6.26672080773495e-38	-3.01431	3.92591092797549e-24	2.47927127587725e-22	-0.000109565	0.847898575599953	0.941133006844936
Unigene0003579	--	18.008	16.766	15.863	8.809	9.275	8.596	17.931	22.496	16.879	8.8933	20.2135	-0.924433	5.39296960032831e-07	5.29578816815331e-06	0.260089714513695	0.82700540293212	0.913474362604217	1.18452298251003	2.42132231993801e-05	0.00028075817597207
Unigene0003581	--	4.439	6.007	3.051	0	0	0	0	1.352	4.499	0	0.676	-12.1354	0.000146631192806453	0.00097441799354787	-2.73451	0.0493281867533386	0.187941380487658	9.40087943628219	0.492127046456968	0.866742786307844
Unigene0003587	--	0	0	0	1.078	0	1.191	1.75	3.849	0	0.7563	2.7995	9.56287839295118	0.0297621621632381	0.10578469317606	11.450953464713	0.000395153288248044	0.00301250567638983	1.88807507176181	0.144016886658407	0.457625439571976
Unigene0003589	--	0	0	0	3.524	3.125	3.893	0	14.311	0	3.514	7.1555	11.7788984760084	3.02846884269857e-06	2.67412654467756e-05	12.8048368653551	0.0796265035593442	0.271086390549495	1.02593838934672	0.631696875061207	0.897282803427244
Unigene0003590	ATL2	0.36	0	0	2.424	1.489	5.132	0	0	0.12	3.015	0	4.65105169117893	0.00136759496885656	0.00739926152302292	-6.90689	0.681336957460651	0.860107617872346	-11.5579	0.000521912522600748	0.00450920557878805
Unigene0003593	SEND1	14.792	14.976	14.212	4.427	3.136	4.98	13.352	12.684	14.66	4.181	13.018	-1.80997	1.31721051132894e-13	2.48468683632732e-12	-0.171377	0.190958328517417	0.501548947784842	1.63858787084476	7.15699871209156e-06	9.17401395360821e-05
Unigene0003594	XPD	14.17	15.161	13.76	21.036	18.552	17.968	34.308	30.401	14.3637	19.1853	32.3545	0.417579752785294	0.0700768030926678	0.211035218107063	1.17154230396027	8.45728317110462e-06	8.94716170899893e-05	0.753962551174973	0.000680064722242379	0.00571392649266086
Unigene0003603	B3GALT7	36.098	26.822	28.262	10.416	7.191	9.054	4.85	2.412	30.394	8.887	3.631	-1.77402	1.38279743876918e-11	2.1986396258773e-10	-3.06535	1.00105472781466e-13	2.85182333964242e-12	-1.29133	0.0110670837198346	0.063609795526083
Unigene0003609	--	62.47	48.592	44.626	15.358	13.906	17.305	30.708	11.682	51.896	15.523	21.195	-1.74122	1.54722833465226e-11	2.44540253918424e-10	-1.2919	0.000501802077494327	0.00372694566104131	0.449316564353189	0.480109137876725	0.866742786307844
Unigene0003610	--	1.463	1.015	0.503	0	0	0	0	1.188	0.9937	0	0.594	-9.95662	0.00769204484851188	0.0336165207537935	-0.742299	0.589884316153766	0.817257831267113	9.21431912080077	0.31413647967277	0.728986861689122
Unigene0003619	GLR3.7	97.363	94.584	97.18	19.211	18.9	18.936	0.818	0.489	96.3757	19.0157	0.6535	-2.34148	1.82096812741748e-88	3.54606763871504e-86	-7.20434	1.63292314803575e-102	1.421931333719e-99	-4.86286	1.07948987324026e-44	2.16553074043421e-42
Unigene0003623	--	0	0	0	10.392	8.678	4.75	0	6.231	0	7.94	3.1155	12.9549232920303	9.53575677969926e-07	9.04962909293676e-06	11.6052480015658	0.0514475366512276	0.194051154822089	-1.34968	0.227051683541023	0.609258823308534
Unigene0003625	--	0.143	0	0	1.762	2.024	2.124	1.274	1.045	0.0477	1.97	1.1595	5.3690710782865	0.000850038729158683	0.00482443582463859	4.60437826858877	0.0636220115330012	0.228710640147371	-0.764693	0.346003571671063	0.775069025497859
Unigene0003630	VAR3	19.471	21.71	21.823	17.364	18.225	17.198	40.011	45.428	21.0013	17.5957	42.7195	-0.255261	0.0158152683141649	0.0621656705138786	1.02441383678226	9.70303207903499e-05	0.000837946365913004	1.27967458533025	4.23965345983618e-11	1.14467632298063e-09
Unigene0003631	NAC073	12.756	14.585	12.594	2.484	2.191	2.967	10.602	8.463	13.3117	2.5473	9.5325	-2.38563	3.51675398386417e-22	1.10571087267897e-20	-0.481765	0.0167466819598546	0.0789731158238017	1.90386686897712	5.3179922492426e-07	8.3160623346342e-06
Unigene0003634	PANC	21.325	16.182	19.2	29.353	27.4	29.083	61.882	58.533	18.9023	28.612	60.2075	0.598056012686516	0.123230119504078	0.323815301456477	1.67137887959223	5.87385097033296e-05	0.000529856784525742	1.07332286690572	0.000225231686265565	0.00212145256525903
Unigene0003635	--	0	0.684	0.282	0	0.323	0	6.979	4.339	0.322	0.1077	5.659	-1.58049	0.636492246095082	0.800697234932118	4.13541454396815	0.00591810478268269	0.0326786296007627	5.71590356810999	0.000828302026755493	0.00678984399937684
Unigene0003637	PANC	24.651	20.882	25.19	51.185	42.252	54.951	55.421	58.495	23.5743	49.4627	56.958	1.06912304842279	6.84144884969413e-05	0.000482955836522344	1.27268151597914	0.00101592465701386	0.00697372613601064	0.203558467556353	0.600391459999075	0.880754856520214
Unigene0003639	--	0.743	0.155	1.787	4.165	3.07	4.908	2.05	1.056	0.895	4.0477	1.553	2.1771308986524	0.00546777084639528	0.0250086540376373	0.795098242235682	0.685774403492018	0.862395876914756	-1.38203	0.0334707504596925	0.156146659294015
Unigene0003642	DTX56	338.182	323.127	335.761	53.272	47.098	53.49	0	0	332.357	51.2867	0	-2.69608	6.73495390982223e-119	2.26739643238642e-116	-18.3424	1.35695394002843e-22	7.78520038316021e-21	-15.6463	4.7201117795196e-15	1.91601761130206e-13
Unigene0003647	GDPDL4	20.313	16.453	17.348	13.244	12.138	10.526	4.655	2.692	18.038	11.9693	3.6735	-0.591697	0.00225990668224954	0.0115224350714298	-2.29581	9.00766630394505e-11	1.88956053508158e-09	-1.70412	4.01557949253549e-06	5.4084058249331e-05
Unigene0003649	GDPDL1	50.367	53.121	51.206	23.86	22.626	22.194	22.957	16.723	51.5647	22.8933	19.84	-1.17146	1.98744703466955e-26	7.63941179480236e-25	-1.37797	8.17572972639542e-15	2.56501246752336e-13	-0.206516	0.139471686272017	0.447276572207596
Unigene0003654	--	2.609	2.074	2.404	21.274	19.412	18.849	0.352	0.241	2.3623	19.845	0.2965	3.07049110890953	2.33206757680785e-43	1.62106240693383e-41	-2.99411	2.3894390393627e-06	2.77303016368865e-05	-6.0646	5.79220813965959e-39	9.31039291455219e-37
Unigene0003655	--	2.841	3.069	2.097	12.179	13.82	13.93	3.178	1.637	2.669	13.3097	2.4075	2.31810322960028	1.27681395623313e-24	4.52881350226047e-23	-0.148764	0.471188166661435	0.80367343734914	-2.46687	6.87782134000178e-17	3.22193934984803e-15
Unigene0003657	IRX7	3.117	2.716	3.586	5.932	7.101	5.027	27.602	11.567	3.1397	6.02	19.5845	0.939152088337551	0.0225762655882055	0.0837565116508265	2.64102899242604	7.14554195496472e-08	1.03781183942279e-06	1.70187690408849	0.000103133341381816	0.00104717253542461
Unigene0003658	IRX7	54.996	54.023	56.196	1.385	1.702	2.211	5.771	1.589	55.0717	1.766	3.68	-4.96275	2.33294334289317e-102	5.79240670248588e-100	-3.90353	1.73323810960561e-28	1.36655537110564e-26	1.05922042329591	0.150975368640723	0.472508841137537
Unigene0003669	IRX9	9.185	15.569	9.469	0	0	0.135	0	0	11.4077	0.045	0	-7.98586	6.68010197535480e-11	1.00311370656944e-09	-13.4777	2.76835359814377e-09	4.87437968636544e-08	-5.49185	0.833026237013191	0.931876477600426
Unigene0003670	--	0.29	0	0.299	6.836	5.826	7.192	2.219	5.306	0.1963	6.618	3.7625	5.07501825320324	0.000102296469560352	0.000699695170412283	4.26031454342512	0.0267080898262418	0.115651836603109	-0.814704	0.251040749719744	0.65086541180536
Unigene0003674	smkA	6.88	9.398	6.649	6.989	8.374	7.455	18.619	19.119	7.6423	7.606	18.869	-0.00687525	0.803022233020627	0.885552817024386	1.30393287671318	0.0179350012199856	0.0834285114862349	1.31080812240415	0.00356389535489642	0.0242537561611864
Unigene0003677	FSD2	10.461	10.95	11.503	3.798	3.645	5.059	12.436	14.808	10.9713	4.1673	13.622	-1.39654	1.53550075356117e-06	1.41272671863963e-05	0.312199671849251	0.74513894390219	0.876513139178472	1.70874213038105	1.9000136910686e-05	0.000224942449286742
Unigene0003678	At1g12500	0.95	1.068	0.49	3.515	3.701	2	0.605	0.695	0.836	3.072	0.65	1.87760336864027	0.00465833629907817	0.0217190385326189	-0.363063	0.648301502295815	0.860107617872346	-2.24067	0.00289660081833019	0.0202994340692824
Unigene0003679	LOG3	0.166	0.208	0.171	1.304	1.569	2.882	0	1.62	0.1817	1.9183	0.81	3.4004877933553	0.0100943252351738	0.0423920042594759	2.15662817882885	0.393705250868136	0.761646817303613	-1.24386	0.351368853188425	0.783694376552333
Unigene0003680	HMGB15	1.542	2.276	0.867	0.628	0.165	0	4.998	2.049	1.5617	0.2643	3.5235	-2.56266	0.0298761365511336	0.105898747543345	1.17392266690796	0.269504994443405	0.625786460197559	3.73657894375053	0.0056703289940704	0.0360675239202855
Unigene0003681	F3GT1	106.171	107.07	100.7	38.497	36.526	34.022	0	0	104.647	36.3483	0	-1.52557	5.60986163583614e-35	2.99539466861863e-33	-16.6752	3.56061773382489e-18	1.51410294312312e-16	-15.1496	4.55644188268278e-14	1.69567438247857e-12
Unigene0003682	--	13.996	12.79	11.964	1.148	2.015	2.537	2.174	1.248	12.9167	1.9	1.711	-2.76516	5.82857014459059e-06	4.93070224795583e-05	-2.91632	0.000149598894984013	0.00124685898104776	-0.15116	0.863498157795027	0.948760384848165
Unigene0003684	BGLU41	40.178	36.906	36.101	14.415	14.683	12.644	15.755	16.853	37.7283	13.914	16.304	-1.43911	5.71807782065947e-26	2.14602134627792e-24	-1.21042	3.11025752916096e-11	6.87405507100602e-10	0.228688730798654	0.47220621357415	0.866742786307844
Unigene0003690	XTH8	88.616	96.123	90.813	238.206	233.889	213.878	624.996	824.664	91.8507	228.658	724.83	1.31582719430553	7.51731524928117e-28	3.07710320033945e-26	2.98028057055103	5.04612399067337e-48	9.23994820731456e-46	1.6644533762455	1.16628233389252e-18	6.30223495706098e-17
Unigene0003696	TIF3B1	101.61	94.515	94.142	67.544	56.864	61.464	147.634	121.605	96.7557	61.9573	134.619	-0.643071	1.94888556203162e-07	2.03553116438197e-06	0.476469340548528	0.19257545787634	0.503993792932256	1.1195404469328	1.45349223230224e-08	2.84743659938004e-07
Unigene0003709	--	2.971	1.623	1.723	0	0	0	0	0	2.1057	0	0	-11.0401	0.000201395064657291	0.00130451986606482	-11.0401	0.00244442730737438	0.0151114053764327	0	1	1
Unigene0003717	--	11.837	13.915	11.963	0	0	0.287	0	0	12.5717	0.0957	0	-7.03794	1.99633540222101e-08	2.35156175503726e-07	-13.6179	2.18182385462516e-07	2.97221827413225e-06	-6.57994	0.833026237013191	0.931876477600426
Unigene0003718	--	7.18	10.762	5.922	0.402	0	1.778	0.457	8.747	7.9547	0.7267	4.602	-3.45244	0.000247551096534431	0.00157385210225283	-0.78954	0.371517392238187	0.744126700753908	2.66289534928096	0.13707407687551	0.441599240035807
Unigene0003721	SCL15	92.38	89.577	88.412	20.942	21.164	15.873	39.682	26.495	90.123	19.3263	33.0885	-2.22133	2.29090592105229e-51	1.97415463383347e-49	-1.44557	2.8124531496764e-13	7.66127096952692e-12	0.775761941649937	0.0112450589353985	0.0644330266680496
Unigene0003722	--	9.097	8.76	9.829	2.58	4.269	2.579	0	0	9.2287	3.1427	0	-1.55413	9.70232885020359e-06	7.93238764978777e-05	-13.1719	1.023586534173e-08	1.66672554061235e-07	-11.6178	1.62710696414274e-05	0.000195155296551148
Unigene0003723	--	5.048	3.536	2.284	0	0	0	0	0	3.6227	0	0	-11.8228	1.05955751827702e-07	1.14520424353347e-06	-11.8228	1.57270864588115e-05	0.000158812974212539	0	1	1
Unigene0003724	--	13.862	22.734	23.816	11.145	7.602	13.179	52.787	53.221	20.1373	10.642	53.004	-0.920103	0.000542970339688603	0.00320386776301068	1.39622858969807	7.04556719872415e-05	0.00062533198972957	2.31633192957835	7.62920208578949e-14	2.78200592125935e-12
Unigene0003732	--	44.088	35.303	48.926	13.479	11.702	21.683	19.881	31.094	42.7723	15.6213	25.4875	-1.45316	1.87825268634868e-08	2.21859970016584e-07	-0.746888	0.00968019325956041	0.0496171632403538	0.706272272633114	0.128750437780031	0.422864736464458
Unigene0003734	At3g47200	28.693	25.372	27.973	6.982	6.213	6.611	0.094	0	27.346	6.602	0.047	-2.05035	2.41519097809501e-24	8.43480235567493e-23	-9.18445	1.55566028845801e-10	3.16754098380729e-09	-7.1341	1.43967574408043e-06	2.09449955649512e-05
Unigene0003735	ASIL2	26.422	24.78	25.819	3.744	5.913	4.866	1.126	1.915	25.6737	4.841	1.5205	-2.40691	2.69466684021055e-23	8.97679957184102e-22	-4.07767	9.99144452713242e-24	6.14630689981079e-22	-1.67076	0.00350616691345505	0.0239229893592379
Unigene0003739	--	43.048	47.873	44.607	2.266	3.181	2.781	0	0.274	45.176	2.7427	0.137	-4.04191	4.15181320127785e-82	7.20239874384122e-80	-8.36524	5.77266751835419e-23	3.37871341359923e-21	-4.32333	4.10187425484793e-05	0.000454946024210194
Unigene0003745	SNA-If	90.978	84.498	98.433	585.678	563.915	572.469	50.58	526.553	91.303	574.021	288.567	2.65236851005201	4.2157922581437e-96	9.46195272582014e-94	1.66016965587008	0.1745304145929	0.475192306273645	-0.992199	0.33063904676079	0.752075359653412
Unigene0003746	SNA-I	10.892	9.603	11.889	3.591	0.756	4.761	4.08	34.734	10.7947	3.036	19.407	-1.83007	0.00208462859605891	0.0107202531530144	0.846258424162104	0.400007737852368	0.762326220560411	2.6763334227198	0.00949584730484969	0.0559579344743235
Unigene0003747	SNA-I	0.755	0.472	0.389	0	0	0	186.127	113.628	0.5387	0	149.877	-9.07325	0.352470512247275	0.641439278260748	8.12017531081645	2.11876497054325e-22	1.19718622571337e-20	17.1934242928471	2.45554431884445e-18	1.29469510791778e-16
Unigene0003748	--	6.507	9.981	8.603	5.788	5.676	5.605	4.504	1.551	8.3637	5.6897	3.0275	-0.555791	0.0161059900960678	0.0631303959108428	-1.46601	0.000676157625645739	0.00485978991924818	-0.910217	0.0498787885259656	0.212464804281986
Unigene0003752	CYCD6-1	6.868	7.625	8.991	14.177	13.897	11.341	1.25	0	7.828	13.1383	0.625	0.747066612738168	0.0296559466095782	0.105579794328279	-3.64672	9.39319727164828e-07	1.16480104964612e-05	-4.39378	4.9072561870406e-11	1.31419051743817e-09
Unigene0003754	--	2.124	1.326	2.463	0	0	0	0	0	1.971	0	0	-10.9447	0.0025624563804994	0.012860355274047	-10.9447	0.0136287084653938	0.0663587206088333	0	1	1
Unigene0003757	CYP704C1	17.966	20.719	20.683	8.968	9.132	9.663	6.263	6.87	19.7893	9.2543	6.5665	-1.09652	2.78978085499659e-10	3.95457035666707e-09	-1.59153	3.24792742716671e-10	6.3843320891518e-09	-0.495004	0.0516530322882854	0.218322217304778
Unigene0003771	--	2.637	2.412	1.072	4.163	3.638	5.151	2.838	4.072	2.0403	4.3173	3.455	1.08134	0.00521619437270052	0.0240155922408183	0.759880843190215	0.268987724862672	0.625032864694202	-0.321455	0.274682884514749	0.680508967697103
Unigene0003772	NOOT1	9.542	7.037	11.429	4.584	3.432	5.289	0.231	0	9.336	4.435	0.1155	-1.07387	0.00045248623190885	0.00271737990155872	-6.33684	6.07688333578453e-09	1.02441691526946e-07	-5.26297	4.71586793988538e-06	6.26065024392326e-05
Unigene0003773	NPR5	3.706	1.815	2.547	3.747	4.546	4.319	26.746	10.888	2.6893	4.204	18.817	0.644514086070375	0.247500599638811	0.522781274558098	2.80671614875075	3.31547945222452e-07	4.39508525288037e-06	2.16220206268038	9.29274354614773e-07	1.40462682269108e-05
Unigene0003774	BETVIII	41.245	41.122	47.228	48.996	45.085	40.485	9.999	5.71	43.1983	44.8553	7.8545	0.0543038810995248	0.708676457041622	0.851270198800573	-2.45938	2.35267871963722e-16	8.54014747275076e-15	-2.51369	8.78587029109248e-18	4.48014566218485e-16
Unigene0003777	PPD6	2.578	2.852	3.644	1.817	2.521	2.007	4.69	10.857	3.0247	2.115	7.7735	-0.516118	0.153161786520102	0.37729855401343	1.36179	0.0290261722850806	0.123510161155069	1.87790665159727	0.000723053240086907	0.0060251795094046
Unigene0003788	--	8.908	7.08	6.887	0	0	0	0	0	7.625	0	0	-12.8965	7.66229651466598e-09	9.46199537897485e-08	-12.8965	2.57573403414595e-06	2.97163038407261e-05	0	1	1
Unigene0003791	MAP65-3	5.18	7.805	6.268	5.302	3.123	3.765	2.295	3.635	6.4177	4.0633	2.965	-0.659385	0.0137673134191908	0.0551859434832526	-1.11402	0.00218349401728428	0.0136876187512867	-0.454632	0.264318851348273	0.667513527802073
Unigene0003793	--	1.926	2.406	4.854	0.24	0	0.795	0	0	3.062	0.345	0	-3.14981	0.00399670200787304	0.0190124516782139	-11.5803	0.000925149619420961	0.00642829523601661	-8.43045	0.467753007101551	0.866742786307844
Unigene0003794	--	40.277	43.357	39.937	3.87	5.886	4.275	21.252	16.122	41.1903	4.677	18.687	-3.13865	5.59178465094704e-28	2.30554475395456e-26	-1.14027	1.57372845506489e-05	0.000158895481514932	1.99837964438864	4.65510045529414e-05	0.000510496592551585
Unigene0003795	--	0.353	0.147	0.606	5.139	5.827	3.203	0	0	0.3687	4.723	0	3.67931465063701	2.06026516138215e-06	1.86522547404438e-05	-8.52617	0.147969678129753	0.421975881998092	-12.2055	2.16666124944807e-06	3.05567157847407e-05
Unigene0003800	OSCPNX1	17.439	17.671	13.567	41.829	44.118	39.281	9.303	8.498	16.2257	41.7427	8.9005	1.36324501212312	1.19226767928908e-14	2.43266696597011e-13	-0.866319	0.000293441987737582	0.00229881467622771	-2.22956	9.50759329533698e-29	9.44918063064668e-27
Unigene0003809	--	2.28	2.261	0.553	1.353	2.77	0.83	9.308	4.656	1.698	1.651	6.982	-0.0404963	0.837308820174846	0.902187363530891	2.03980389799972	0.00413260231903152	0.023902300837256	2.0803002366395	0.00137252286373551	0.0105695242914829
Unigene0003810	--	4.477	5.144	5.907	1.606	2.325	3.105	1.368	0	5.176	2.3453	0.684	-1.14204	0.0277141716769266	0.0995140040708263	-2.91977	0.00260776391560506	0.0160016493759696	-1.77772	0.150828279293383	0.472165111980728
Unigene0003811	RLP6	4.782	5.43	5.093	2.614	2.519	1.762	0.654	0.963	5.1017	2.2983	0.8085	-1.15038	1.8648674935552e-05	0.000145647746090581	-2.65765	3.12934298491773e-10	6.16360238931861e-09	-1.50727	0.00366700523054254	0.0248486994365552
Unigene0003813	RLP18	0	0	0	2.022	1.742	2.64	1.044	0	0	2.1347	0.522	11.0597950917951	0.000142668494418467	0.000949685959044022	9.02790599656988	0.377383662732126	0.747338851092342	-2.03189	0.0997392042797693	0.35408907832419
Unigene0003815	PGI1	60.003	54.857	57.249	23.702	21.264	21.758	18.584	15.78	57.3697	22.2413	17.182	-1.36704	1.33567959676894e-14	2.7162123194903e-13	-1.73939	2.5477062574213e-12	6.31056533186994e-11	-0.372345	0.116946461370304	0.396320011499186
Unigene0003822	HMGS	5.618	8.493	7.01	0.331	0.698	0.366	0	0	7.0403	0.465	0	-3.92034	4.1689959068581e-05	0.000307582006492422	-12.7814	4.74162739728172e-05	0.000435697128329658	-8.86109	0.387333172746307	0.80468183522971
Unigene0003824	HMGS	5.07	5.382	6.794	73.889	79.589	67.497	11.946	11.426	5.7487	73.6583	11.686	3.67954946935878	8.04551821496889e-36	4.4421995358979e-34	1.02348190999944	0.187812963056898	0.496210421323945	-2.65607	1.61247608223133e-20	1.00488980763974e-18
Unigene0003826	--	0.269	0	0.832	4.824	1.27	2.997	0	0	0.367	3.0303	0	3.04562452911342	0.0239554552067157	0.0879532729706088	-8.51964	0.492996140161028	0.80367343734914	-11.5653	0.00308181366670725	0.0214079756125859
Unigene0003830	Heatr6	15.641	17.44	16.441	14.656	17.532	16.742	36.571	46.28	16.5073	16.31	41.4255	-0.0173503	0.338279030336148	0.633412177560984	1.32741203085864	9.54456852683955e-08	1.36699082605435e-06	1.34476232862969	3.02928197486025e-11	8.29968679454505e-10
Unigene0003841	--	3.323	5.57	2.614	0	0	0	0	1.065	3.8357	0	0.5325	-11.9053	2.64051237887059e-09	3.4207400868421e-08	-2.84862	0.00147851733875439	0.00971843347777577	9.0566377151132	0.155013766763821	0.478665286615763
Unigene0003842	--	2.101	2.395	2.448	0	0	0	0	2.336	2.3147	0	1.168	-11.1766	3.12406725142119e-07	3.17530243392498e-06	-0.986764	0.29829761853722	0.664201001857559	10.1898	0.0303585840354919	0.144233152797504
Unigene0003844	--	0.612	2.55	2.525	0	0	0	0	0	1.8957	0	0	-10.8885	0.00112930042144912	0.00622918474624937	-10.8885	0.00808292122739099	0.042606041129396	0	1	1
Unigene0003850	--	4.26	3.421	4.862	1.023	0.359	0.377	0.388	2.595	4.181	0.5863	1.4915	-2.83406	0.000134115676580022	0.000897478205646078	-1.48708	0.0657813875309518	0.234622178227289	1.34697099558441	0.368898617919357	0.801717387004492
Unigene0003852	GLX2-2	76.386	66.289	69.812	68.771	69.431	66.901	217.139	192.826	70.829	68.3677	204.982	-0.051026	0.20568365346731	0.465000501800726	1.53308866874134	8.89904420646473e-11	1.86877543811588e-09	1.58411465432117	5.39344455446738e-27	4.95245881009849e-25
Unigene0003857	TOL9	35.444	41.501	34.025	37.996	46.279	44.991	82.384	107.137	36.99	43.0887	94.7605	0.220173156001024	0.604294953461521	0.800697234932118	1.35715051045918	1.51022839461061e-05	0.00015299652212258	1.13697735445816	1.15765626163293e-05	0.000143023408469209
Unigene0003858	--	5.097	5.092	3.152	0	0	0.505	0.779	0.248	4.447	0.1683	0.5135	-4.72344	0.000100598484877311	0.000688911465305304	-3.1144	0.00318125382421813	0.0190391785763879	1.6090433894002	0.580275004041008	0.871702617156322
Unigene0003861	--	0.216	0	0	3.389	1.529	2.139	0.275	1.578	0.072	2.3523	0.9265	5.02995179248968	0.00307293017939997	0.015126104244699	3.68572216458495	0.244933384488554	0.584823881904533	-1.34423	0.246151512502317	0.642319693321182
Unigene0003868	--	0	0	0	0.432	0.606	0.636	4.739	6.409	0	0.558	5.574	9.12412131182919	0.0399740095893118	0.134668444323782	12.4444972871038	5.10529735533182e-07	6.6057001656713e-06	3.32037597527462	5.48962540153355e-05	0.000592611414565662
Unigene0003869	At4g03415	16.582	15.824	14.725	8.773	11.949	11.152	47.697	56.139	15.7103	10.6247	51.918	-0.564296	0.000741308119980813	0.00425628073050409	1.72452101721986	1.05062546889527e-10	2.18520617364096e-09	2.28881722897828	4.55285975593852e-24	3.52498907580454e-22
Unigene0003874	--	5.674	7.309	4.387	12.325	7.744	7.686	3.388	2.16	5.79	9.2517	2.774	0.67614993905119	0.168513038087288	0.408712124444289	-1.0616	0.0763270757176906	0.262868284032791	-1.73775	0.00234383568460669	0.016852830253513
Unigene0003875	--	0.459	0.191	0.788	5.487	6.319	5.683	1.558	1.118	0.4793	5.8297	1.338	3.60431221915955	2.91839573015997e-06	2.58066085200523e-05	1.48097694092332	0.407698970499189	0.762753305577772	-2.12334	0.00102457612984075	0.00816717583893814
Unigene0003877	OFUT7	43.775	44.226	42.422	10.869	10.903	10.822	5.194	7.654	43.4743	10.8647	6.424	-2.00052	3.96880949158019e-52	3.48430775386772e-50	-2.75862	3.94444095587223e-33	3.82586364050325e-31	-0.7581	0.00270506876208752	0.0191293606954875
Unigene0003878	KAKU4	43.931	46.115	39.904	17.506	19.597	18.523	21.865	26.473	43.3167	18.542	24.169	-1.22413	4.6034499861702e-24	1.58747095616838e-22	-0.841764	7.70059184088412e-07	9.68393907512724e-06	0.382360916273147	0.126359928839371	0.417194085012044
Unigene0003888	--	1.699	2.546	0	0	0.401	3.366	12.982	31.872	1.415	1.2557	22.427	-0.172349	0.857386629031829	0.914889263041772	3.9863626896914	4.31836402649012e-05	0.000399804497483824	4.1587112101844	9.79071978164133e-05	0.00100052207661047
Unigene0003895	HAT2	1.521	0.95	3.397	0	0	0	0	0.309	1.956	0	0.1545	-10.9337	0.00235241240398089	0.0119373999055432	-3.66223	0.0602307044644528	0.220062496017885	7.27146302790438	0.751832217975966	0.912443918086951
Unigene0003901	TIC32	23.502	22.496	21.347	16.413	18.379	17.018	3.639	1.408	22.4483	17.27	2.5235	-0.37834	0.000380711683641923	0.002325182926337	-3.15311	5.58965904546164e-24	3.49614660057362e-22	-2.77477	1.55110130450107e-17	7.70282378714674e-16
Unigene0003906	--	0	0	0	3.305	0.387	2.84	0	1.197	0	2.1773	0.5985	11.0883465748405	0.00959647284686089	0.0406516802525664	9.2252074369435	0.492127046456968	0.80367343734914	-1.86314	0.287441981950405	0.700882392729203
Unigene0003910	NUDT23	9.608	8.049	9.784	5.386	5.809	4.063	17.759	16.13	9.147	5.086	16.9445	-0.846767	0.00662023693176308	0.0295351263239059	0.88944651007904	0.0767509113131464	0.263873895068623	1.73621369911984	1.48445223366184e-05	0.000179575025179491
Unigene0003914	CLPP5	24.373	30.883	28.6	16.911	15.221	15.385	30.815	39.565	27.952	15.839	35.19	-0.81947	7.00277803747775e-09	8.68401312055068e-08	0.332214000720267	0.524269579474531	0.812888497908399	1.15168426077753	2.33322489011737e-06	3.27659934236467e-05
Unigene0003917	--	9.496	4.151	11.747	3.194	1.121	1.764	4.233	2.314	8.4647	2.0263	3.2735	-2.06258	0.0111962535585001	0.0463722563496123	-1.37062	0.111499194589379	0.346730552303952	0.691962460863036	0.658241055505804	0.897282803427244
Unigene0003918	APD1	16.46	16.989	18.959	6.587	5.937	6.878	12.814	12.649	17.4693	6.4673	12.7315	-1.43358	2.83208581331286e-17	6.85394096982435e-16	-0.456422	0.00636726811246665	0.0348226915032885	0.977159529239824	0.000116209178685419	0.00116700354714732
Unigene0003920	--	0.754	3.139	2.073	7.889	3.708	7.47	13.603	27.861	1.9887	6.3557	20.732	1.67624198521755	0.00297940808141779	0.0147131537624965	3.38198591677064	3.22275948285103e-08	4.89383614474943e-07	1.70574393155309	0.00101684791258843	0.00811578278334019
Unigene0003921	FOLB1	51.287	57.125	46.84	32.614	29.028	26.186	49.849	90.248	51.7507	29.276	70.0485	-0.821859	5.63829722614561e-07	5.52168114398768e-06	0.43677670956229	0.395334563327531	0.762326220560411	1.25863570682603	0.000227032167148921	0.00213655844390797
Unigene0003932	RPV1	7.619	8.02	8.231	4.028	3.142	3.09	9.153	11.917	7.9567	3.42	10.535	-1.21817	6.66060393729326e-09	8.28295983762442e-08	0.404954248456685	0.449029198010093	0.801844040121922	1.62312208393141	3.96321379656108e-07	6.29987758629603e-06
Unigene0003933	At1g30700	6.149	7.87	5.556	1.532	2.24	2.633	2.321	4.347	6.525	2.135	3.334	-1.61174	2.76912448167875e-06	2.45714181726982e-05	-0.968724	0.0166029722384825	0.0783803106621354	0.643018034478564	0.32487699928211	0.743493772469744
Unigene0003934	At4g20820	1134.06	1123.54	1117.03	502.015	491.401	503.184	0.633	0.605	1124.88	498.867	0.619	-1.17304	4.04933144545088e-39	2.45406164762749e-37	-10.8275	1.88003884759043e-131	3.5936713298661e-128	-9.6545	2.38418942774674e-110	3.35685041095527e-107
Unigene0003936	--	2.169	1.775	1.619	0.838	0.53	0.741	2.572	3.553	1.8543	0.703	3.0625	-1.3993	0.018122861628435	0.0696006188177889	0.723809239244842	0.413105474534936	0.76759185226368	2.12311324970476	0.0039072533020716	0.0262404795121017
Unigene0003937	ILL3	46.399	41.655	39.19	17.338	18.255	17.121	21.789	25.999	42.4147	17.5713	23.894	-1.27134	2.53509248406624e-15	5.42029515726672e-14	-0.827915	5.06043842877259e-05	0.000463037501577743	0.443424720992914	0.128996212467205	0.42348901221476
Unigene0003944	At1g04770	30.357	32.73	33.055	10.675	9.51	8.466	15.134	3.569	32.0473	9.5503	9.3515	-1.74658	3.68221165584258e-21	1.09984616721806e-19	-1.77693	5.71911370181776e-06	6.24338570727343e-05	-0.0303533	0.800765554089776	0.931876477600426
Unigene0003947	MLO1	17.436	21.776	23.692	87.411	86.274	80.48	61.183	38.396	20.968	84.7217	49.7895	2.0145417119026	1.92022071944949e-41	1.26505287397762e-39	1.24765226875308	7.7197232400806e-05	0.000679778011290288	-0.766889	5.89954554900622e-05	0.000631394211839728
Unigene0003952	--	73.283	61.463	64.239	8.995	8.208	7.618	8.516	8.471	66.3283	8.2737	8.4935	-3.00303	2.15913822273863e-28	9.0622213456434e-27	-2.96519	1.16196678859399e-17	4.73554337955798e-16	0.0378323470502734	0.93294483928073	0.963340845942063
Unigene0003962	--	79.015	75.403	83.683	25.886	26.261	23.532	70.307	73.696	79.367	25.2263	72.0015	-1.65361	5.04275929285244e-26	1.90065138204797e-24	-0.140512	0.11846624563493	0.361891941419376	1.5130964376535	3.74047294610523e-12	1.14718902013869e-10
Unigene0003966	At4g17486	6.325	7.022	4.927	2.206	2.323	1.567	0	0	6.0913	2.032	0	-1.58386	0.00086226159814489	0.00489031397643	-12.5725	1.0453751740657e-06	1.28634161982576e-05	-10.9887	0.000646749979044685	0.00546238623714368
Unigene0003969	COLD1	3.356	3.593	2.966	0.269	0.566	0.297	5.191	0.146	3.305	0.3773	2.6685	-3.13074	3.92235597260289e-05	0.000290897999379487	-0.308621	0.595479652590321	0.821174508914343	2.82211755387759	0.0558630510824572	0.231310934606831
Unigene0003973	At4g39970	2.014	1.258	2.465	4.092	2.971	4.053	8.978	8.587	1.9123	3.7053	8.7825	0.954269316548594	0.163326571500178	0.397738697935149	2.19929765417892	0.0019411095906594	0.0123299318957342	1.24502833763033	0.0146930391859343	0.0803592894768762
Unigene0003981	CYP72A397	26.874	28.15	25.277	20.062	21.853	20.705	69.952	91.577	26.767	20.8733	80.7645	-0.358794	0.00198927559904428	0.0102938598993921	1.59326584311684	2.17104057458293e-10	4.35157598134627e-09	1.95206028858531	7.93575716356946e-21	5.03635740522693e-19
Unigene0003983	TCS4	241.998	239.017	238.775	1369.76	1338.08	1308.25	11.076	23.924	239.93	1338.7	17.5	2.48014327677334	3.08079918000339e-120	1.06797619809185e-117	-3.77719	3.3585611115648e-44	5.41592166408324e-42	-6.25733	2.39033874073681e-119	4.03861009907155e-116
Unigene0003989	--	56.743	69.108	55.852	61.601	65.461	56.629	204.243	251.223	60.5677	61.2303	227.733	0.0156987035438142	0.530870218611677	0.774466617998169	1.91072362395726	2.50481579925266e-18	1.07505432093773e-16	1.89502492041344	6.44778868718093e-22	4.37742600581596e-20
Unigene0003992	GOS2	94.582	95.236	85.556	66.681	65.92	61.67	28.188	37.495	91.7913	64.757	32.8415	-0.503322	4.73597472471204e-05	0.000345086815689491	-1.48284	4.86114524509083e-11	1.05474200997512e-09	-0.979516	1.51415320066055e-05	0.000182789882258212
Unigene0004003	--	0	0	0	2.517	0.241	0.506	5.72	3.731	0	1.088	4.7255	10.0874628412503	0.0231362900703861	0.0855986326742797	12.2062512720607	0.000145165217096051	0.00121313107581943	2.11878843081035	0.0841841763884775	0.314630237959787
Unigene0004010	RD19A	504.15	513.535	551.721	80	79.844	79.315	66.374	21.391	523.135	79.7197	43.8825	-2.71418	1.41524748871799e-135	6.38887747009215e-133	-3.57547	6.06938121532799e-12	1.44798622595577e-10	-0.86129	0.0100795015279904	0.0588183668104313
Unigene0004013	TCP22	12.375	9.985	12.983	2.455	1.422	1.492	1.255	2.268	11.781	1.7897	1.7615	-2.7187	2.24823135013664e-12	3.83072007786953e-11	-2.74159	2.27122401387598e-08	3.51983581553242e-07	-0.0228864	0.895301709584868	0.957799381500456
Unigene0004014	KIN14I	6.627	7.409	6.452	3.027	2.945	3.546	1.094	2.492	6.8293	3.1727	1.793	-1.10605	6.90628918690159e-07	6.68109690098266e-06	-1.92937	6.46718391551186e-07	8.22524619673126e-06	-0.82332	0.0690854335038084	0.272083165464623
Unigene0004023	--	96.376	102.702	85.015	55.365	52.915	45.426	43.053	44.685	94.6977	51.2353	43.869	-0.88619	2.71783555921118e-08	3.15099184080617e-07	-1.11013	1.39572737509711e-07	1.95539059910146e-06	-0.223937	0.23989988873951	0.631127631171798
Unigene0004024	--	5.543	4.095	7.002	0	0	0	0	0	5.5467	0	0	-12.4374	1.54305157161297e-11	2.43928638017895e-10	-12.4374	4.32767304947571e-08	6.46149865803887e-07	0	1	1
Unigene0004030	--	0	0.091	0	5.798	7.222	7.758	0	0	0.0303	6.926	0	7.83497453271969	2.6967794216086e-10	3.83505492403162e-09	-4.92283	0.833026237013191	0.913474362604217	-12.7578	5.17567741269469e-09	1.08284742346499e-07
Unigene0004038	--	76.273	69.018	80.502	36.169	32.222	27.251	3.161	2.62	75.2643	31.8807	2.8905	-1.23928	4.67814015278972e-12	7.75965744090708e-11	-4.70258	1.51538972350304e-37	1.82993232697468e-35	-3.46329	1.17217964426439e-17	5.87868194943414e-16
Unigene0004039	--	2.507	4.473	5.538	0	0	0	0	0	4.1727	0	0	-12.0268	0.00019454503202295	0.0012635487520876	-12.0268	0.00237114643299644	0.0147086526120283	0	1	1
Unigene0004042	At5g66560	43.068	44.181	43.386	11.425	11.682	12.075	4.243	1.253	43.545	11.7273	2.748	-1.89263	1.10605247725879e-44	7.98891649301502e-43	-3.98605	2.97348209300961e-32	2.75780787113913e-30	-2.09342	4.89269405276711e-07	7.68614419935335e-06
Unigene0004048	CBP60A	10.449	13.299	10.976	17.868	15.222	15.07	27.123	38.592	11.5747	16.0533	32.8575	0.471902244782644	0.0653945866393209	0.199291576758365	1.50525206878821	1.45384031465865e-06	1.75128987550128e-05	1.03334982400556	0.000272937846176959	0.00251777049803861
Unigene0004053	yipf5	41.747	39.251	34.573	20.245	21.454	21.638	9.708	8.571	38.5237	21.1123	9.1395	-0.867659	1.53144981503094e-07	1.62253843911194e-06	-2.07556	1.82364062189347e-14	5.53098061835964e-13	-1.2079	6.71204708922945e-06	8.64797390601788e-05
Unigene0004054	--	59.6	70.083	48.261	70.165	66.819	71.137	32.562	34.18	59.3147	69.3737	33.371	0.225999256251495	0.449738515138069	0.729847923869969	-0.829794	7.86482631544072e-05	0.000691545274506232	-1.05579	3.1821124259044e-08	5.93999527968357e-07
Unigene0004055	SAUR36	23.26	26.518	20.412	8.291	5.632	8.42	0.304	1.889	23.3967	7.4477	1.0965	-1.65144	1.10443945310518e-11	1.77057956876741e-10	-4.41533	1.32137416648885e-17	5.35734168659585e-16	-2.76388	8.42784068441787e-05	0.000872981917215655
Unigene0004063	--	2.943	3.676	4.461	0.582	1.226	0.643	0	0.844	3.6933	0.817	0.422	-2.17652	0.0031965280972141	0.0156419085318097	-3.12961	0.00576226775941724	0.0319353422772323	-0.953093	0.573043523011297	0.871702617156322
Unigene0004064	ARID1	9.759	8.343	8.016	10.707	13.921	11.246	21.203	20.472	8.706	11.958	20.8375	0.457894190772314	0.133404014926573	0.344890702065176	1.25910027397324	0.000163019786780707	0.00134867768497738	0.801206083200927	0.0014095603497613	0.0108262322853168
Unigene0004067	CRK43	0	0	0	1.047	2.206	3.086	0	1.518	0	2.113	0.759	11.0450770519349	0.0075216870990701	0.0329610254900006	9.56795607541547	0.432684220298849	0.782524000300943	-1.47712	0.356321299858763	0.787648861601582
Unigene0004068	CRK43	9.496	8.895	7.831	4.524	2.802	3.234	2.116	2.603	8.7407	3.52	2.3595	-1.31217	0.00708059871229486	0.0313373289265403	-1.88926	0.00382570203912325	0.0223499138656823	-0.577094	0.44535481094449	0.862485704580085
Unigene0004071	Os01g0552300	0	0	0	0	0	0	6.481	0.6	0	0	3.5405	0	1	1	11.7897374010671	0.000821612722322169	0.00577998148563475	11.7897374010671	0.000795421611078027	0.00655423269646281
Unigene0004075	--	32.096	33.883	32.516	14.124	15.413	14.578	32.093	39.66	32.8317	14.705	35.8765	-1.15878	2.09021363287703e-12	3.57527779460378e-11	0.127951163532871	0.783198790077068	0.90099188810466	1.28673236804617	5.61085806530258e-07	8.74346256825077e-06
Unigene0004086	RPL6	148.579	157.638	140.355	58.307	52.395	51.077	73.837	64.37	148.857	53.9263	69.1035	-1.46487	9.5099568055971e-29	4.05574389757542e-27	-1.1071	5.21638391772839e-11	1.12776061797598e-09	0.35776884045297	0.19543345200807	0.557135558911644
Unigene0004087	--	4.263	5.324	4.882	1.062	1.537	1.32	2.111	2.02	4.823	1.3063	2.0655	-1.88441	0.000191390225497799	0.00124438103078978	-1.22344	0.0243649928308069	0.107173421627837	0.660967987975071	0.473040963084477	0.866742786307844
Unigene0004090	DTX12	1.196	1.494	1.644	1.118	1.059	0.247	21.333	9.352	1.4447	0.808	15.3425	-0.838309	0.250840685759271	0.528866207540219	3.40872502565235	6.31550893831538e-09	1.06167471257983e-07	4.24703448027308	2.41857455852602e-10	5.98971412653853e-09
Unigene0004091	DTX12	5.254	1.923	3.549	2.641	3.208	2.693	18.692	22.293	3.5753	2.8473	20.4925	-0.328466	0.316733321743432	0.603820527536267	2.51894634014374	2.74250120323112e-06	3.14873369174371e-05	2.8474126955252	6.10989678172909e-15	2.46414104888898e-13
Unigene0004096	DTX41	291.184	279.771	281.237	29.431	29.163	27.306	0.109	0	284.064	28.6333	0.0545	-3.31045	1.61068288633691e-163	1.09377757850633e-160	-12.3477	5.45155856672896e-18	2.28228683992049e-16	-9.03722	4.09159610675371e-10	9.8756841903646e-09
Unigene0004101	SUC4	51.702	52.477	51.784	22.537	22.169	21.504	58.248	61.733	51.9877	22.07	59.9905	-1.23608	1.88010107843518e-24	6.61549118174632e-23	0.206564650922061	0.97215477083498	0.983486620864205	1.44264742630313	1.2332200707089e-16	5.65852275051285e-15
Unigene0004102	SUC4	1.282	1.602	1.234	1.054	0.706	1.694	5.771	8.228	1.3727	1.1513	6.9995	-0.253676	0.584649117773569	0.800697234932118	2.35027053948229	0.000175133986602143	0.00144008243248311	2.60394628658563	1.68585912189601e-05	0.000201534385279487
Unigene0004104	--	0.969	2.873	1.872	0.271	0	0	0	0	1.9047	0.0903	0	-4.39814	0.00120167683860203	0.0065789770189453	-10.8953	0.000659907575354714	0.00475651766652481	-6.49719	0.681336957460651	0.897282803427244
Unigene0004105	--	0.905	1.885	4.666	0	0.356	0	0	0	2.4853	0.1187	0	-4.38845	0.00911155135694718	0.0389713059007411	-11.2792	0.012145835671202	0.060196122645151	-6.89077	0.833026237013191	0.931876477600426
Unigene0004109	--	2.873	3.432	3.476	6.301	7.666	8.508	54.564	39.106	3.2603	7.4917	46.835	1.20026723816037	0.00813807755485542	0.035319087665285	3.84449568830121	7.60334766663825e-24	4.7253602202356e-22	2.64422845014084	2.7483237920201e-18	1.44505572549992e-16
Unigene0004114	RPL38A	321.178	280.689	301.659	83.568	83.078	79.619	66	46.588	301.175	82.0883	56.294	-1.87535	7.21890997352725e-39	4.35833461410856e-37	-2.41955	1.14547317286992e-26	8.28153856374432e-25	-0.544196	0.010494515816693	0.0608478637644454
Unigene0004122	--	15.631	17.629	15.429	7.894	7.566	8.134	6.676	9.079	16.2297	7.8647	7.8775	-1.04518	3.10248974765837e-14	6.13542648899506e-13	-1.04282	5.85320017575717e-07	7.49177120650441e-06	0.0023522289976482	0.775676743639848	0.926139133526607
Unigene0004125	--	1.498	0.585	0.869	10.915	10.497	12.521	0	5.588	0.984	11.311	2.794	3.52292435714228	2.89439881712514e-15	6.1653022739471e-14	1.50560180007022	0.327837482689081	0.697514628907994	-2.01732	0.283404040265052	0.693549928587354
Unigene0004126	--	0.099	0	0	23.881	15.598	18.32	0	31.598	0.033	19.2663	15.799	9.18940029185806	2.89457911484514e-13	5.31622976959491e-12	8.90315150589099	0.0490583147117152	0.187455225108313	-0.286249	0.883324201181177	0.957243864349549
Unigene0004130	--	0	0	1.286	0	0	0	11.762	4.865	0.4287	0	8.3135	-8.74371	0.345905316507914	0.635522738813067	4.27752784041594	0.0034799929714178	0.0205839275030289	13.0212402670227	5.57951939033654e-06	7.3001352477592e-05
Unigene0004135	SbtS	2.783	2.272	2.096	0.24	0.632	0.53	0	0	2.3837	0.4673	0	-2.35066	0.00144177815267017	0.00775668704473683	-11.219	6.65512045335783e-05	0.000593838603040085	-8.86831	0.0697547920826414	0.273797462160208
Unigene0004137	--	2.665	4.161	2.919	1.494	0.786	2.888	7.85	8.929	3.2483	1.7227	8.3895	-0.915056	0.146153456632151	0.364499002971305	1.36888514628264	0.05464334127959	0.203625757188091	2.28394126173397	0.00209370593360766	0.0152753538175022
Unigene0004138	--	5.381	3.665	3.53	1.097	1.732	0	0	0	4.192	0.943	0	-2.15231	0.0673727762578868	0.204083335973221	-12.0334	0.00792313669965525	0.0419075485110806	-9.88111	0.378538312950291	0.80339785466066
Unigene0004139	sympk	22.6	21.406	22.421	24.52	22.45	22.804	45.629	56.986	22.1423	23.258	51.3075	0.0709197823772325	0.710603508106071	0.851716978627938	1.21236247108748	2.81777936885946e-06	3.22596745348754e-05	1.14144268871025	6.78202349218831e-09	1.39625574359891e-07
Unigene0004140	--	28.056	24.166	29.586	0	0	0	0.821	0	27.2693	0	0.4105	-14.735	1.97584007133277e-12	3.3865009730043e-11	-6.05375	2.88129365663023e-08	4.40432738762957e-07	8.68123841177781	0.582781366241139	0.871702617156322
Unigene0004150	O3L4	33.244	27.376	29.876	78.496	73.158	84.451	46.528	61.416	30.1653	78.7017	53.972	1.38350266349733	1.35796515654588e-13	2.55791957368145e-12	0.839319624632428	0.0271914756793414	0.117263145351107	-0.544183	0.00278838200556137	0.0196478854386312
Unigene0004151	PNAE	2.572	1.785	2.946	0	0	0	0	0	2.4343	0	0	-11.2493	0.00118447268233288	0.00649418517391304	-11.2493	0.0080255843058599	0.0423607938870249	0	1	1
Unigene0004167	GATA9	25.139	23.795	27.542	0.885	2.262	2.373	5.312	3.159	25.492	1.84	4.2355	-3.79227	7.15341382795828e-31	3.29862469796251e-29	-2.58944	1.30772409991689e-13	3.67866638315098e-12	1.2028265232141	0.110570757879723	0.381909572267092
Unigene0004170	PM19L	1.42	2.082	2.1	0.208	0.51	0.153	1.258	4.513	1.8673	0.2903	2.8855	-2.6852	0.000111424367834992	0.000756980664662319	0.627841848317873	0.511102581125561	0.812888497908399	3.31303920779351	0.000639880184368148	0.00540917171642321
Unigene0004175	--	3.248	2.147	3.873	1.499	1.503	0.946	6.245	3.025	3.0893	1.316	4.635	-1.23114	0.00503787489863287	0.0232755269201709	0.585273795369229	0.536498190559046	0.812888497908399	1.81640984977765	0.00336735522558415	0.0231154461241202
Unigene0004180	SbtS	6.711	8.644	6.918	3.527	1.733	2.597	0.801	0.511	7.4243	2.619	0.656	-1.50325	0.00400009036925189	0.0190260092857611	-3.50049	7.27305555655973e-05	0.000643991229265781	-1.99725	0.0697595644608354	0.27380205905515
Unigene0004181	NAT3	41.192	44.774	42.294	36.531	38.606	35.557	83.162	71.496	42.7533	36.898	77.329	-0.212494	0.00553224561310416	0.0252410691657489	0.854972650129092	0.000206997727880343	0.0016776234676019	1.06746693727031	3.94384829364541e-11	1.06974950326743e-09
Unigene0004182	--	4.004	4.001	4.954	0	0	0.661	0	0.325	4.3197	0.2203	0.1625	-4.29316	0.000695934741390735	0.00401870826898588	-4.73241	0.00539474043739141	0.0301627454390243	-0.439248	0.925045489722195	0.957799381500456
Unigene0004190	NFS2	3.98	4.778	4.541	3.336	4.014	3.637	7.087	12.805	4.433	3.6623	9.946	-0.27552	0.134780046908629	0.34718403212892	1.1658330686375	0.00632528488041877	0.0346317522260234	1.44135332475108	0.000111224081681319	0.00112138535077983
Unigene0004192	--	0	0	0.118	1.797	1.622	1.843	0	0.139	0.0393	1.754	0.0695	5.47875248380405	0.000455307594410361	0.00273267102214021	0.821260524082824	0.916052938049129	0.95364906249443	-4.65749	0.00625306294613893	0.0392584951110605
Unigene0004193	ACH2	3.571	4.343	5.038	8.745	10.427	8.147	0.239	1.603	4.3173	9.1063	0.921	1.07672978462287	0.00361146472402122	0.0173891337041957	-2.22887	0.00231862323224683	0.0144193636989697	-3.3056	1.1274481529976e-07	1.94685176180802e-06
Unigene0004194	ACH2	52.032	52.079	42.237	20.121	28.032	22.677	29.787	26.283	48.7827	23.61	28.035	-1.04697	5.44545565801675e-08	6.0979893296793e-07	-0.79914	0.000392939593163059	0.00299883813962237	0.247831028237672	0.571921045378881	0.871702617156322
Unigene0004202	--	12.615	16.043	17.92	10.003	5.992	8.002	0.49	0.281	15.526	7.999	0.3855	-0.956795	4.07568839305199e-05	0.000301089348400527	-5.33181	2.82064933335432e-19	1.29122143051584e-17	-4.37502	2.62904219009859e-11	7.25539302044268e-10
Unigene0004229	WAV3	12.95	13.2	13.709	3.516	2.947	2.661	0.37	0.92	13.2863	3.0413	0.645	-2.12717	2.22974030622364e-18	5.75746918459802e-17	-4.3645	1.2469747899569e-21	6.64807219481036e-20	-2.23733	0.000320594085903044	0.00291146301376116
Unigene0004231	RS31	29.845	29.344	31.004	14.432	13.355	14.727	27.645	35.163	30.0643	14.1713	31.404	-1.08508	2.22736923314987e-13	4.13189213897322e-12	0.0628953626173311	0.565949727962014	0.812888497908399	1.14797282722897	1.59009408679243e-06	2.2944553694976e-05
Unigene0004237	ASP1	28.702	27.399	29.051	26.149	16.887	21.584	6.847	4.437	28.384	21.54	5.642	-0.39806	0.0120013681591781	0.0492858170767052	-2.3308	1.53959325069235e-15	5.16521672303126e-14	-1.93274	5.74437130721038e-09	1.19361724648047e-07
Unigene0004241	SPP	34.822	33.536	30.817	20.589	20.672	19.677	73.785	107.373	33.0583	20.3127	90.579	-0.702634	9.61783832815066e-11	1.42433642282987e-09	1.45416262034842	1.7524208349257e-08	2.76058237696407e-07	2.15679696152016	3.66031491644617e-24	2.85137031862092e-22
Unigene0004243	RF2b	2.883	2.881	3.804	8.403	10.889	12.139	2.056	0.843	3.1893	10.477	1.4495	1.71589887860447	1.97022232141843e-05	0.00015328839001306	-1.1377	0.0865175524070213	0.288113669571287	-2.8536	4.67109584108771e-08	8.49625399038035e-07
Unigene0004245	PAL	91.458	92.952	90.302	1019.5	1011.39	969.163	4.233	4.338	91.5707	1000.02	4.2855	3.4489966321308	2.4032665634471e-245	5.61600985291173e-242	-4.41735	1.31617305399879e-87	7.93459987807225e-85	-7.86635	0	0
Unigene0004246	PAL	194.851	180.251	186.199	63.506	60.276	58.338	1.299	0.439	187.1	60.7067	0.869	-1.62389	2.25957320125717e-45	1.66383327142062e-43	-7.75024	8.79669008810632e-105	8.20720712970215e-102	-6.12635	2.09904248186618e-67	8.91565362549083e-65
Unigene0004247	PAL	6.303	4.592	4.061	0.883	0.31	0.325	0	0	4.9853	0.506	0	-3.30048	0.000531428667515933	0.00314323460816466	-12.2835	0.000172569975565516	0.00142078806125067	-8.98299	0.30475785327565	0.724121609871946
Unigene0004248	PAL	91.972	83.253	86.763	22.702	14.441	19.332	0	0	87.3293	18.825	0	-2.21382	2.85656504587843e-26	1.08801441047523e-24	-16.4142	6.17073319069011e-14	1.78518468397038e-12	-14.2004	9.98775812524418e-09	2.00838204248166e-07
Unigene0004250	BGAL7	165.682	164.056	168.644	58.572	58.953	55.998	214.607	237.046	166.127	57.841	225.827	-1.52213	1.70924814180878e-48	1.38011365206292e-46	0.442925328635445	0.175528152242182	0.475766646585462	1.96505039153545	4.78898934419812e-40	8.0554615008713e-38
Unigene0004261	--	1.954	1.22	2.216	0.438	0.461	0.726	0	0	1.7967	0.5417	0	-1.72985	0.0815582807662187	0.235463972508634	-10.8111	0.00593178603716113	0.0327403340741147	-9.08126	0.176201776389984	0.521309870765447
Unigene0004272	--	20.723	20.089	21.362	10.727	8.245	8.579	35.14	29.178	20.7247	9.1837	32.159	-1.17421	1.7924861636181e-10	2.60121663327462e-09	0.633873648144839	0.0719136579398754	0.250988434041682	1.80808036234787	2.82075747181737e-12	8.76071039960272e-11
Unigene0004282	--	2.541	2.505	1.93	0	0.158	0	1.192	0	2.3253	0.0527	0.596	-5.4644	0.000127799594008218	0.000858175569907112	-1.96405	0.0710210517202452	0.248559408938835	3.50035027300621	0.290549426474063	0.705653183032199
Unigene0004288	--	0.264	0	0.409	1.333	1.092	1.146	3.535	3.059	0.2243	1.1903	3.297	2.40764972397575	0.0767301866753819	0.226445538657323	3.87743797778123	0.00507979993255884	0.0285903198003998	1.46978825380548	0.0777032413834292	0.296977702829243
Unigene0004289	GST1	3.822	2.955	3.001	5.508	2.363	2.254	12.284	20.617	3.2593	3.375	16.4505	0.0503105975385758	0.927250816133775	0.961736901210928	2.33548262446967	0.000240806948940811	0.00192456469461965	2.28517202693109	0.00042069061085979	0.00372092916980803
Unigene0004292	FTSH8	117.955	124.185	124.434	83.276	86.422	76.602	45.087	48.665	122.191	82.1	46.876	-0.573688	8.89500824870442e-10	1.20437320275403e-08	-1.38222	1.31894099004432e-18	5.77790521692362e-17	-0.808533	2.31914173567972e-08	4.41473075021856e-07
Unigene0004295	--	6.323	6.616	4.404	2.299	1.008	2.116	2.176	6.662	5.781	1.8077	4.419	-1.67719	0.00252912376522396	0.0127187759601604	-0.387599	0.430515147287539	0.782524000300943	1.28959126146295	0.170956702895821	0.511001655966713
Unigene0004297	NPF5.2	11.492	12.718	13.946	3.262	1.202	3.333	8.43	11.342	12.7187	2.599	9.886	-2.29092	4.02920423983766e-13	7.30553024334965e-12	-0.363489	0.0911840018438942	0.299617685149798	1.92743027266757	0.000316232669977878	0.00287597726057632
Unigene0004298	At4g27190	5.447	7.047	6.14	8.917	8.648	9.026	15.92	15.657	6.2113	8.8637	15.7885	0.513000634808369	0.0415871964327734	0.138971480946194	1.34589921552862	5.48215118999796e-06	5.99723158726033e-05	0.832898580720249	0.000237187362791634	0.00222167736762941
Unigene0004301	GATA28	1.215	1.686	2.087	2.421	4.301	1.839	9.282	13.154	1.6627	2.8537	11.218	0.779317860755319	0.316295391242256	0.603136884389664	2.75424461857327	3.3063202369927e-05	0.000313135496427015	1.97492675781795	0.000858700184505789	0.00700955282670981
Unigene0004306	XPO1	11.86	13.857	21.691	7.291	4.967	8.054	11.207	6.991	15.8027	6.7707	9.099	-1.2228	0.00857946150558953	0.0369721416468026	-0.796388	0.117964248557447	0.360892224838807	0.426410104418977	0.629951227093747	0.897282803427244
Unigene0004307	guaA	11.726	10.476	11.823	17.272	16.568	17.596	7.849	6.152	11.3417	17.1453	7.0005	0.596183291890227	0.0373243299524616	0.127432970795539	-0.696103	0.0145279338448516	0.0699710363418673	-1.29229	1.32837142572634e-06	1.94597455680104e-05
Unigene0004308	--	0	0	0	11.94	8.873	14.741	0	47.319	0	11.8513	23.6595	13.5327617580972	3.38540622950206e-10	4.75897550860576e-09	14.5301319648441	0.0380206280238057	0.153340605128328	0.997370206746924	0.673115262386827	0.897282803427244
Unigene0004314	Col1a2	5.218	0.748	1.411	0	0.808	1.589	0	0	2.459	0.799	0	-1.6218	0.0347518605488258	0.119865631618203	-11.2639	4.85643218540789e-05	0.000445549184946946	-9.64205	0.0265963539065456	0.130190625000944
Unigene0004315	--	1.749	2.184	2.782	0.224	0.708	0.557	1.655	5.296	2.2383	0.4963	3.4755	-2.17304	4.57621759868478e-05	0.000334273826101593	0.634795645992331	0.460876316679856	0.80367343734914	2.80783929172504	0.000382388871715703	0.00341192652465026
Unigene0004321	Os07g0688000	23.717	23.392	22.665	13.009	10.573	8.824	15.816	20.461	23.258	10.802	18.1385	-1.10643	3.07768866104672e-07	3.13136790238806e-06	-0.358672	0.060977261683422	0.221788032663355	0.747756700807951	0.0544996411222226	0.227208845452793
Unigene0004322	At4g24730	17.359	14.282	11.078	24.403	24.067	24.74	9.475	11.581	14.2397	24.4033	10.528	0.777162848855732	0.0101192694419175	0.0424922676232349	-0.435684	0.128237095235969	0.38278687452821	-1.21285	1.63858285325902e-05	0.000196314929614376
Unigene0004325	At1g18000	33.418	34.33	31.157	31.582	28.809	32.346	0.145	0	32.9683	30.9123	0.0725	-0.0928984	0.227177963610912	0.49444233343373	-8.82888	7.66638077165761e-10	1.44428347946053e-08	-8.73599	1.61347409827657e-09	3.64987907444116e-08
Unigene0004330	--	73.9	65.589	76.479	33.106	33.31	36.391	80.965	76.913	71.9893	34.269	78.939	-1.07088	9.63681378650634e-12	1.55433237711227e-10	0.132955085149636	0.744150736280991	0.876513139178472	1.20383414992969	3.17665882601142e-09	6.87311811444645e-08
Unigene0004333	--	0.636	0.662	0.764	5.225	3.251	6.166	2.698	2.968	0.6873	4.8807	2.833	2.82799639182859	6.60433305616934e-06	5.540359729477e-05	2.04324876973115	0.0443472576450165	0.172487561852051	-0.784748	0.122131695448968	0.407284214438575
Unigene0004336	CHLD	15.978	13.261	12.114	4.623	2.433	4.213	3.414	5.274	13.7843	3.7563	4.344	-1.87563	2.69680610880092e-09	3.48968467355783e-08	-1.66593	1.33320598750298e-05	0.000136402984917227	0.209699011127929	0.815979010323215	0.931876477600426
Unigene0004337	Os04g0179200	39.399	41.277	48.797	2.75	2.896	1.787	3.125	0	43.1577	2.4777	1.5625	-4.12256	7.23596726348245e-42	4.83525711537601e-40	-4.78769	0.001345254462633	0.00892482328714222	-0.665126	0.529593865171539	0.871702617156322
Unigene0004340	--	5.797	9.999	8.537	0	1.629	0	0.703	0.336	8.111	0.543	0.5195	-3.90086	2.17732588040176e-05	0.000168117488678018	-3.96468	0.00022436805264901	0.00180514820389648	-0.0638284	0.955438898941195	0.975242357286007
Unigene0004342	--	1162.32	1157.71	1155.89	324.046	331.841	334.717	177.465	169.747	1158.64	330.201	173.606	-1.81101	9.8639467770844e-81	1.62595497786911e-78	-2.73854	6.39747183235483e-66	2.03811489826618e-63	-0.927529	3.03586017498202e-15	1.25268505744265e-13
Unigene0004344	--	3.627	4.704	5.32	0.938	1.482	0.345	3.198	1.699	4.5503	0.9217	2.4485	-2.30366	0.000311214804831878	0.00193585208435781	-0.894074	0.117293391113469	0.359358887996626	1.40958121630785	0.207043586545804	0.577734205052942
Unigene0004350	F6H1-1	10.729	14.262	12.087	9.622	7.236	8.637	3.709	5.882	12.3593	8.4983	4.7955	-0.540349	0.00746801425324598	0.0327889405641523	-1.36585	3.49805828493351e-05	0.000329740589185138	-0.825499	0.0230367173553248	0.115861719952725
Unigene0004353	lhcA-P4	19.612	20.289	19.395	91.985	90.397	90.495	15.499	8.852	19.7653	90.959	12.1755	2.2022441076229	1.77223962292262e-82	3.12906627823218e-80	-0.698991	0.000545133007604315	0.00401792710796179	-2.90124	7.2648315457395e-43	1.36045601581915e-40
Unigene0004354	EXPA15	7.185	8.236	8.117	35.859	41.588	38.029	4.011	3.117	7.846	38.492	3.564	2.2945293933418	2.57089461033658e-27	1.02541525391798e-25	-1.13846	0.0038427319834381	0.0224427116978931	-3.43299	4.09793968261746e-34	5.31683198070658e-32
Unigene0004367	RH10	13.348	13.414	11.303	11.16	12.18	11.46	27.143	32.624	12.6883	11.6	29.8835	-0.129378	0.10598402154051	0.288254709303737	1.23584655113255	1.9160031578282e-06	2.25842890758061e-05	1.36522432326068	2.56855572596689e-12	8.01671969808139e-11
Unigene0004379	CSLE6	0.68	0.637	0.35	0.571	0.401	0.842	9.953	7.658	0.5557	0.6047	8.8055	0.121920351542106	0.99999914872773	1	3.98611332288829	1.62722031115543e-05	0.000163811025055314	3.86419297134619	2.94536877584164e-06	4.06049660974143e-05
Unigene0004382	--	434.358	437.338	441.708	25.356	30.322	30.259	0.889	1.191	437.801	28.6457	1.04	-3.93389	2.74103729924383e-220	4.63363607445788e-217	-8.71755	5.86694533613823e-85	3.35619250320065e-82	-4.78366	5.4392119221496e-22	3.71891441044096e-20
Unigene0004385	--	1.7	4.246	1.752	0	0	0	1.082	2.071	2.566	0	1.5765	-11.3253	0.00969657282155988	0.041018640390724	-0.702796	0.578250386608319	0.812888497908399	10.6225094546833	0.204051664641278	0.571609301892942
Unigene0004387	TRI1	17.892	18.621	17.901	8.652	6.418	4.562	16.755	11.753	18.138	6.544	14.254	-1.47077	6.18608547307839e-06	5.21371446915269e-05	-0.347649	0.154760453265867	0.435064620234568	1.12312217608726	0.0408899110770941	0.182637759322727
Unigene0004390	--	20.647	23.344	26.586	14.457	16.332	10.049	12.733	9.973	23.5257	13.6127	11.353	-0.789286	4.43151512696516e-05	0.00032483876729185	-1.05116	9.65187961894576e-06	0.000101180772821883	-0.261876	0.282372190987116	0.691559002730009
Unigene0004396	GLPK	2.236	2.793	2.17	0.295	0.466	0.489	0.503	0.16	2.3997	0.4167	0.3315	-2.52587	0.00243308208239963	0.0123011923392183	-2.85575	0.00866108333845987	0.0451585232066022	-0.329885	0.808615179913782	0.931876477600426
Unigene0004406	At1g31672	0.968	1.429	1.043	2.566	3.532	3.161	19.899	4.343	1.1467	3.0863	12.121	1.42844782154455	0.000740584816901359	0.00425274247415776	3.40199075882592	1.33847063513706e-08	2.14382346507922e-07	1.97354293728137	0.000558889117121573	0.00478894844750966
Unigene0004409	GDCSP	111.956	112.554	112.134	38.012	38.719	34.703	28.833	28.76	112.215	37.1447	28.7965	-1.59503	3.9268920447881e-50	3.2773049027574e-48	-1.9623	2.35750796421521e-34	2.41516675377138e-32	-0.367262	0.00507089350813432	0.0328007515248811
Unigene0004413	--	2.506	3.295	1.768	0.296	0.778	0	0	0.643	2.523	0.358	0.3215	-2.81711	0.00232675287958276	0.0118230474410725	-2.97225	0.0118280664681395	0.0587997080351767	-0.155141	0.926745989807106	0.958802201921036
Unigene0004418	gatA	3.952	2.979	4.004	0.764	1.367	0.844	16.49	7.721	3.645	0.9917	12.1055	-1.87799	4.11059965711973e-05	0.000303499083688762	1.73167194931456	0.00108534219613376	0.00739389371116122	3.60966359616734	1.95579929916006e-11	5.49517445362672e-10
Unigene0004429	At5g25310	96.845	101.414	93.017	50.146	50.066	56.624	25.96	23.757	97.092	52.2787	24.8585	-0.89313	4.36717004578496e-15	9.1964058965732e-14	-1.96561	5.96060846234794e-25	3.91238564323845e-23	-1.07248	2.15855359197161e-09	4.78608426939637e-08
Unigene0004441	RPL34	134.094	116.875	129.377	51.096	53.796	56.445	50.197	45.6	126.782	53.779	47.8985	-1.23724	8.5689480782006e-16	1.87760635054935e-14	-1.4043	1.28433653244582e-10	2.64324418026028e-09	-0.167062	0.266368695138365	0.670625796871272
Unigene0004449	At3g27950	24.843	21.763	23.799	1.23	1.192	1.033	0.447	0.321	23.4683	1.1517	0.384	-4.34892	3.77491085102441e-69	4.87681653553807e-67	-5.93347	1.15794512648588e-39	1.53292766060516e-37	-1.58454	0.0250914775570574	0.12397085389917
Unigene0004450	--	2.866	3.239	0.281	0.306	0.805	0.338	0	0	2.1287	0.483	0	-2.13985	0.0293063164960197	0.104512732495127	-11.0557	0.00139083317472582	0.00919141468390563	-8.91588	0.113181844196146	0.387849444009237
Unigene0004456	--	0	0	0	0.926	2.193	2.557	0	2.012	0	1.892	1.006	10.8856963733394	0.00159312238028889	0.00847184704022794	9.97441458980553	0.211022572069004	0.535992545636685	-0.911282	0.521851813649205	0.871702617156322
Unigene0004478	--	3.131	3.041	1.793	0	0	0	0	0	2.655	0	0	-11.3745	0.00245532278395552	0.012396283016511	-11.3745	0.0131174134956965	0.0642435203769049	0	1	1
Unigene0004481	UGT74B1	4.813	4.623	4.961	0.83	0.983	1.605	1.65	18.941	4.799	1.1393	10.2955	-2.07454	9.61624369798087e-06	7.86517131584001e-05	1.1012081778553	0.213913444772799	0.541597550568231	3.17575209461651	0.000389492957781892	0.00346821812016741
Unigene0004489	--	6.397	3.424	4.239	4.098	1.618	5.093	31.426	17.813	4.6867	3.603	24.6195	-0.379364	0.541185783372873	0.774841743292694	2.39316736858615	0.00366964945754726	0.0215571619546838	2.7725309053981	0.000299370503067883	0.00273637164561808
Unigene0004492	R1	144.099	128.903	131.65	33.241	31.56	35.433	38.56	28.898	134.884	33.4113	33.729	-2.01331	4.8383788992159e-63	5.36149065970016e-61	-1.99966	1.38505701092126e-25	9.38999160924825e-24	0.0136519889536601	0.70746526938138	0.912443918086951
Unigene0004495	7DLGT	9.636	7.45	9.539	36.265	35.564	33.527	13.928	49.936	8.875	35.1187	31.932	1.98441904719492	9.96307669408165e-20	2.76488428046865e-18	1.84718389157661	0.000484476296728788	0.00361298809124863	-0.137235	0.763506259397302	0.920916997946819
Unigene0004497	FPP3	27.996	29.03	23.619	65.371	61.609	59.213	32.56	31.323	26.8817	62.0643	31.9415	1.20714184122664	1.13817604347135e-18	2.98647169768446e-17	0.248809476364758	0.789251784743672	0.902076034682529	-0.958332	1.12393815442857e-11	3.2454621299356e-10
Unigene0004501	PUMPKIN	14.027	13.079	10.928	3.913	6.256	6.004	5.928	8.505	12.678	5.391	7.2165	-1.2337	1.04395265935923e-07	1.12925972350456e-06	-0.812956	0.00317169764362972	0.0189921390608882	0.42074639057228	0.358815051968112	0.788752954648775
Unigene0004505	PICBP	11.049	9.967	11.074	3.128	3.919	2.764	3.021	3.739	10.6967	3.2703	3.38	-1.70965	5.80731609250063e-18	1.46616739174249e-16	-1.66207	9.60925583755963e-11	2.00769658556488e-09	0.0475855545645285	0.925610348146597	0.958214598662715
Unigene0004518	NYC1	79.948	78.063	84.425	11.535	10.539	10.033	3.916	4.394	80.812	10.7023	4.155	-2.91664	1.87976861252364e-88	3.65162288025009e-86	-4.28165	3.20575910589997e-73	1.38043157631037e-70	-1.365	2.65765263796276e-06	3.68792352736464e-05
Unigene0004519	--	3.313	0.46	3.415	0	0	0	0	0	2.396	0	0	-11.2264	0.00599514054844826	0.0270593595895763	-11.2264	0.0260520729761677	0.113435580377534	0	1	1
Unigene0004530	At4g37920	9.767	8.815	7.953	8.833	5.134	5.692	15.157	15.598	8.845	6.553	15.3775	-0.432707	0.0821869340086037	0.236934553006226	0.797886927913152	0.0750080226068335	0.259500010582269	1.23059353910083	0.00221156765859389	0.0160352364183572
Unigene0004533	--	0	0	0	3.485	1.631	3.85	0	0	0	2.9887	0	11.5452862833295	2.03008627591928e-05	0.000157621826242879	0	1	1	-11.5453	0.000329225121628406	0.00298129895157309
Unigene0004541	FD	4.179	1.879	3.274	1.124	0.592	0.207	0.213	0	3.1107	0.641	0.1065	-2.27883	0.0063570840553248	0.0284714229066328	-4.8683	0.00333164693642299	0.0198076545330303	-2.58947	0.237568662821714	0.626294917972778
Unigene0004546	--	21.277	24.475	27.32	7.114	8.151	6.241	12.361	10.686	24.3573	7.1687	11.5235	-1.76458	1.71870547934551e-09	2.26684242604515e-08	-1.07978	0.000748754486832702	0.00532057646999417	0.684802253519564	0.192650205280111	0.551143705126687
Unigene0004547	PEX1	19.216	17.378	19.089	23.369	23.749	23.573	48.223	60.651	18.561	23.5637	54.437	0.344289610003764	0.120458992802464	0.318217445675668	1.55231312293496	1.09495181710733e-09	2.02511171320338e-08	1.2080235129312	4.48659558795381e-11	1.20963071826996e-09
Unigene0004548	PEX1	12.29	5.833	5.575	1.378	2.901	1.522	4.07	3.593	7.8993	1.9337	3.8315	-2.03039	0.00108106008856069	0.00599179533702994	-1.04382	0.0942138254939932	0.307241666019879	0.986570187099481	0.33553621993187	0.759725387933533
Unigene0004550	NUDT14	2.732	2.995	1.782	8.502	8.227	7.113	6.463	3.804	2.503	7.9473	5.1335	1.66681256532666	2.55437064452457e-07	2.62650260707605e-06	1.03628449404783	0.0872710576237142	0.289883871197258	-0.630528	0.040465183293889	0.18097458151967
Unigene0004551	--	1.562	0.975	5.366	0	0	0	0	0.634	2.6343	0	0.317	-11.3632	0.000616317648095016	0.00359342993883065	-3.05488	0.0589212058477945	0.216448571458587	8.30833903013941	0.582781366241139	0.871702617156322
Unigene0004554	AMPD	23.361	26.032	24.226	31.678	25.592	29.451	47.926	59.134	24.5397	28.907	53.53	0.236303239760192	0.553583824884526	0.78492624350362	1.12523200029484	0.000527461485826077	0.00389649263265665	0.888928760534645	0.0011258710413659	0.00886770695898157
Unigene0004555	AMPD	1.543	1.468	1.515	9.06	8.065	9.826	21.147	22.465	1.5087	8.9837	21.806	2.5740303145507	3.75410158298659e-12	6.28203199181656e-11	3.8533791634026	3.19711727146589e-21	1.65277887653069e-19	1.2793488488519	2.09838756552365e-06	2.96764149194127e-05
Unigene0004556	AMPD	0.77	0.601	0.992	5.828	5.114	4.412	20.232	22.167	0.7877	5.118	21.1995	2.69992301878676	2.34481212164692e-06	2.1038962471947e-05	4.75030120485754	2.57320415001804e-19	1.18139767100799e-17	2.05037818607079	3.19690532097112e-09	6.91298952085989e-08
Unigene0004563	--	14.044	9.979	7.488	4.343	4.573	3.298	0.617	0.885	10.5037	4.0713	0.751	-1.36732	0.00352578483767238	0.0170312899393693	-3.80594	1.3551804098397e-05	0.000138326183771225	-2.43862	0.0164868775294659	0.0880835515069447
Unigene0004573	NCL	1.139	1.172	0.138	4.959	3.639	3.735	0.427	0	0.8163	4.111	0.2135	2.33225909872112	4.91653275404938e-05	0.000357358302419478	-1.93492	0.162634487324623	0.452027783314467	-4.26718	4.0109255360731e-07	6.36906158119544e-06
Unigene0004574	--	5.018	5.088	6.329	4.236	4.181	4.606	0.075	0.216	5.4783	4.341	0.1455	-0.33571	0.121819596599618	0.320947394934272	-5.23465	2.9991391500932e-10	5.92352657086578e-09	-4.89894	5.01891673524584e-09	1.05236690397336e-07
Unigene0004577	PATROL1	1.355	0.697	1.109	12.601	15.29	13.328	1.929	1.651	1.0537	13.7397	1.79	3.70485656421787	1.47368572291617e-37	8.55901155388415e-36	0.764541052968272	0.414725343871041	0.769908089930769	-2.94032	2.32201587214225e-26	2.07209937510534e-24
Unigene0004580	--	0	0.229	0	2.058	1.733	2.501	3.741	1.566	0.0763	2.0973	2.6535	4.78009916731874	0.00236556933695217	0.0119995668109253	5.11943954603583	0.00944998411484766	0.0486321983924557	0.339340378717086	0.778918777275892	0.928901631839352
Unigene0004592	RBK2	1.963	3.152	3.122	28.23	30.715	28.06	6.643	4.441	2.7457	29.0017	5.542	3.40090741825439	8.15060092047575e-54	7.35888118560954e-52	1.01325022282053	0.0764477834451968	0.262971919254862	-2.38766	2.53146404898774e-24	1.99447887714547e-22
Unigene0004600	--	5.794	9.498	5.226	9.744	17.739	15.921	23.523	21.176	6.8393	14.468	22.3495	1.08093789328722	0.00893358096099678	0.0383008242236734	1.70831494617162	0.000566105431907265	0.00415219923294378	0.627377052884401	0.138272010971857	0.444441574118132
Unigene0004602	--	30.693	34.601	27.137	23.583	22.523	21.924	52.854	61.338	30.8103	22.6767	57.096	-0.442206	0.00332534795433516	0.0161821244360775	0.889975386789018	0.00339316562699143	0.0201336904416221	1.33218108920815	1.60027127407609e-08	3.11252558117179e-07
Unigene0004603	PME1	6.899	6.115	4.359	2.245	1.051	2.48	1.417	1.898	5.791	1.9253	1.6575	-1.5887	0.000489683952582706	0.00291761300341966	-1.8048	0.00144851840606175	0.00953965008415674	-0.216099	0.721812275808264	0.912443918086951
Unigene0004605	--	23.554	19.186	18.122	7.462	3.828	5.284	6.522	6.03	20.2873	5.5247	6.276	-1.87662	1.87465727850823e-08	2.21545842766675e-07	-1.69266	1.02037300320808e-05	0.000106467384681695	0.183957930852489	0.873466028592903	0.954188657057939
Unigene0004611	NLTP1	836.535	852.713	859.024	46.761	57.889	52.224	0	0.279	849.424	52.2913	0.1395	-4.02184	8.66376487857761e-240	1.91209290870208e-236	-12.572	1.95257182879422e-18	8.44975189367376e-17	-8.55016	5.05901050369647e-09	1.06048130299433e-07
Unigene0004621	bipA	16.493	15.271	14.363	12.56	12.351	10.846	38.679	46.905	15.3757	11.919	42.792	-0.367386	0.0136985353818402	0.0549518344520837	1.47669214381848	1.76724837684275e-07	2.44597924276372e-06	1.8440779095369	1.86602510105888e-15	7.8210522840963e-14
Unigene0004622	FDM4	24.823	22.26	22.739	24.993	23.536	19.013	10.863	12.254	23.274	22.514	11.5585	-0.0478968	0.358233073978102	0.649691483341509	-1.00976	4.99054818985394e-06	5.48470413949016e-05	-0.961868	3.89500396708493e-05	0.000433646436692733
Unigene0004623	At5g46580	10.308	8.164	10.626	5.919	4.08	3.814	27.539	33.616	9.6993	4.6043	30.5775	-1.07489	5.41832663465922e-05	0.000390969837232716	1.65651296284108	1.5600596249975e-06	1.86975734624069e-05	2.73140627045504	1.20520954932141e-17	6.04034818951263e-16
Unigene0004625	At5g46580	0.923	2.074	3.424	0.207	0.218	0	2.82	1.573	2.1403	0.1417	2.1965	-3.91726	0.00498756082602035	0.0230725870596197	0.0373710014501847	0.87447499264101	0.940902820619301	3.95463425378885	0.0234292451396776	0.117447452229821
Unigene0004626	PCMP-H53	5.407	5.612	3.533	0.598	1.438	1.509	5.141	6.68	4.8507	1.1817	5.9105	-2.03736	4.56764772126335e-06	3.9258843222611e-05	0.285097138389777	0.82799354336811	0.913474362604217	2.32245705391438	0.000112027053071227	0.00112843360426674
Unigene0004635	ALA11	7.822	6.763	8.684	2.108	1.687	1.677	0.575	0.458	7.7563	1.824	0.5165	-2.08827	1.93890004236184e-09	2.54711451993606e-08	-3.90853	2.79935465627972e-11	6.2132037317275e-10	-1.82027	0.0173613541208326	0.092081182686216
Unigene0004636	--	1.731	0.841	1.189	3.773	2.61	5.12	2.694	1.757	1.2537	3.8343	2.2255	1.61282195582557	0.00996144112063636	0.0419159209785404	0.827975695133115	0.498665521777987	0.810185451152904	-0.784846	0.150368897921325	0.471153814504774
Unigene0004644	--	2.998	2.304	2.615	0.776	0.272	1.999	0	0	2.639	1.0157	0	-1.37756	0.114722010411327	0.305909960102052	-11.3658	0.00222357738187803	0.0139066301967252	-9.98821	0.0824431021913374	0.309997480692749
Unigene0004645	--	0	0	0	5.67	3.98	4.556	0	0	0	4.7353	0	12.2092502692619	1.11447514453586e-07	1.20178174787817e-06	0	1	1	-12.2093	8.99242552537456e-06	0.000113175651828212
Unigene0004646	--	0	0	0	38.552	31.826	42.104	0	1.428	0	37.494	0.714	15.194372125483	1.2280995561841e-12	2.13745818045869e-11	9.4797802640291	0.492127046456968	0.80367343734914	-5.71459	7.31380806030974e-10	1.7199778126364e-08
Unigene0004647	--	0.431	0.538	0.333	2.657	1.017	2.001	0	0	0.434	1.8917	0	2.12389094390001	0.0190913595634322	0.0727085945754872	-8.76155	0.0898451712980351	0.295963007851638	-10.8854	0.000317599037222429	0.00288753913979851
Unigene0004648	--	2.665	0.768	1.268	0.46	0.726	0.254	7.833	3.497	1.567	0.48	5.665	-1.7069	0.122753904924345	0.322698300280952	1.8540707762353	0.108849819240445	0.340423368198766	3.56096964509936	0.00147750380115962	0.0112729166083458
Unigene0004652	--	9.556	12.647	9.851	9.913	8.585	8.302	26.339	30.58	10.6847	8.9333	28.4595	-0.258271	0.262605643972445	0.543452714048993	1.41336841519787	0.000315881284158475	0.00245618931647821	1.67163981566719	1.10273547257292e-06	1.64072363952484e-05
Unigene0004653	--	1.687	3.31	1.49	1.621	0.853	0.298	0	0	2.1623	0.924	0	-1.22662	0.236838727960898	0.505189825331541	-11.0784	0.00792313669965525	0.0419075485110806	-9.85175	0.0988140547733204	0.351518393777185
Unigene0004664	--	13.134	11.188	11.191	7.149	4.48	4.231	5.415	8.139	11.8377	5.2867	6.777	-1.16295	1.79795793715822e-05	0.000140643254920837	-0.804666	0.00733370618185771	0.0392160130443757	0.358288406244055	0.553333430042324	0.871702617156322
Unigene0004665	PAB1	3.265	3.455	2.384	9.813	10.01	10.054	5.603	0.221	3.0347	9.959	2.912	1.71446282919831	4.65181282236615e-11	7.07360444713178e-10	-0.0595277	0.830729851062172	0.913474362604217	-1.77399	0.146061852094818	0.462731056076045
Unigene0004666	--	9.694	8.295	10.548	0.402	0.424	0.222	0.229	0	9.5123	0.3493	0.1145	-4.76712	8.93312632739631e-10	1.20932825517855e-08	-6.37638	2.25937882214238e-05	0.000221226608783259	-1.60926	0.511057705750273	0.871702617156322
Unigene0004669	BBR	29.08	33.359	33.829	9.197	8.715	5.419	0	0	32.0893	7.777	0	-2.04481	1.61021420231908e-20	4.65048123601073e-19	-14.9698	2.14784458212394e-13	5.91873163662571e-12	-12.925	1.58873000092247e-08	3.09324307221859e-07
Unigene0004670	--	1.587	2.265	2.337	5.845	5.084	7.58	18.478	4.142	2.063	6.1697	11.31	1.58044872465959	0.0206961632300306	0.0778686158522703	2.4547832029907	0.00848698100839594	0.0444399805311016	0.874334478331109	0.273670621138292	0.678819565612173
Unigene0004671	--	6.75	3.873	3.197	14.725	10.766	9.037	5.112	4.445	4.6067	11.5093	4.7785	1.32100915421239	0.00903282782005421	0.0386824899455046	0.0528346086946467	0.812728	0.913474362604217	-1.26817	0.00813290555350851	0.0491136478034364
Unigene0004676	--	1.923	1.406	1.354	3.943	3.266	3.543	3.524	2	1.561	3.584	2.762	1.1991001000797	0.00468290350866133	0.0218246157654951	0.823242782280142	0.298149562240494	0.663932317444894	-0.375857	0.274969475782519	0.681019260008629
Unigene0004677	--	1.944	0.857	1.768	0.128	0.27	0.142	0.291	0.418	1.523	0.18	0.3545	-3.08085	0.00410630026222763	0.0194349060841431	-2.10306	0.0570214817446105	0.210640594925819	0.977788720909841	0.634139255273343	0.897282803427244
Unigene0004680	At4g21880	4.667	6.468	5.075	1.792	1.66	1.504	0.814	1.012	5.4033	1.652	0.913	-1.70964	9.65475661704079e-07	9.15709350289035e-06	-2.56516	2.67657992520851e-07	3.59866607168496e-06	-0.855527	0.169908072688245	0.508807387706772
Unigene0004687	MBD10	63.512	58.268	61.752	23.206	23.044	22.528	41.343	48.62	61.1773	22.926	44.9815	-1.41601	3.33656172708737e-23	1.1077998426266e-21	-0.443665	0.00421940380074249	0.0243558146326869	0.972347108001779	1.13401660492396e-05	0.000140468039218587
Unigene0004694	--	0.131	0.082	0.406	1.179	1.396	1.872	17.158	14.891	0.2063	1.4823	16.0245	2.84482109013724	0.00195961059033583	0.0101515929206079	6.27915862331227	4.22557527466851e-21	2.16304741901402e-19	3.43433753317503	9.03864191789334e-20	5.29844213583216e-18
Unigene0004699	RPPL1	4.559	4.758	5.858	6.511	6.192	5.259	8.352	16.053	5.0583	5.9873	12.2025	0.24325148111688	0.680707517325101	0.828308476529451	1.2704427359718	0.00967565936284128	0.0496004120830216	1.02719125485492	0.0143435395087588	0.0787620474397613
Unigene0004707	DDB_G0272484	31.844	32.443	30.487	10.175	11.913	13.468	12.356	15.822	31.5913	11.852	14.089	-1.4144	2.79092184813628e-17	6.75637790000377e-16	-1.16496	2.29792984136752e-07	3.11468453126624e-06	0.249438685186815	0.528710429456078	0.871702617156322
Unigene0004710	DDB_G0272484	38.337	38.305	39.859	12.385	13.04	12.558	10.29	13.559	38.8337	12.661	11.9245	-1.61692	1.05498627411797e-22	3.40873401590977e-21	-1.70338	1.40205790064525e-12	3.56408302729384e-11	-0.0864626	0.579214485959241	0.871702617156322
Unigene0004716	--	1.796	2.991	0.926	0	0	0	0	0	1.9043	0	0	-10.8951	0.00752172825302321	0.0329610254900006	-10.8951	0.0285498807955518	0.121853976028112	0	1	1
Unigene0004720	--	4.565	11.782	10.666	0.341	0	1.131	0.388	4.078	9.0043	0.4907	2.233	-4.1978	1.02972776926958e-05	8.38171608687704e-05	-2.01164	0.0277503846858502	0.118940410074639	2.18616808048662	0.263638928497375	0.666716385510536
Unigene0004723	GDPDL4	8.488	9.505	8.448	6.891	6.564	4.712	0.746	0.357	8.8137	6.0557	0.5515	-0.541457	0.209592737353621	0.47194451376562	-3.99831	0.00015202278510809	0.00126571525461661	-3.45685	0.00200844058135189	0.0147196585116815
Unigene0004724	ERF114	0.406	0.507	0	0.758	0.798	0.837	40.642	18.12	0.3043	0.7977	29.381	1.39013363155428	0.331082547580616	0.624796222753672	6.59308733000934	1.55622317010121e-16	5.72864096120254e-15	5.20295369845506	4.31101757708476e-18	2.237315128913e-16
Unigene0004725	ERF113	2.686	3.585	1.814	0.727	0.437	0.229	142.006	59.229	2.695	0.4643	100.618	-2.53705	0.000310747134573073	0.00193309437332445	5.22245216595151	4.28255403324227e-39	5.54757094445008e-37	7.75950468171128	1.44450314562647e-44	2.89014668847316e-42
Unigene0004727	--	5.751	6.207	5.709	1.831	1.76	2.198	4.431	4.498	5.889	1.9297	4.4645	-1.60967	2.22286048867229e-06	2.00193506626605e-05	-0.399524	0.149717109705939	0.42549606921831	1.21014695445888	0.0194253121704457	0.101040328680235
Unigene0004728	--	4.408	7.983	4.317	2.471	1.994	2.366	0.468	0.269	5.5693	2.277	0.3685	-1.29037	0.000357470920863241	0.00219674991139502	-3.91777	1.48677680539385e-08	2.3625341649538e-07	-2.6274	0.000806334635708994	0.0066290681610029
Unigene0004732	LEC6	9.916	5.308	7.009	0.318	0	0.175	0	0	7.411	0.1643	0	-5.49497	8.43376637537347e-09	1.03604742596975e-07	-12.8555	3.66233153856937e-07	4.82063461553947e-06	-7.36048	0.573159500788596	0.871702617156322
Unigene0004753	PHIP1	22.928	19.749	24.821	14.745	19.512	15.132	71.952	79.067	22.4993	16.463	75.5095	-0.450655	0.00485798066796472	0.0225400770866114	1.74677590989264	4.06114349855525e-10	7.90158582734045e-09	2.1974309067485	2.44341038571671e-24	1.92710053553985e-22
Unigene0004756	At3g47570	4.09	3.681	3.608	3.924	2.609	5.065	6.101	15.755	3.793	3.866	10.928	0.0275022659169984	0.725403340366533	0.86436128614409	1.52661811199585	0.00170044547497479	0.0109882595909671	1.49911584607885	0.00161266312321441	0.0121625609818462
Unigene0004763	PCMP-H53	3.651	4.15	4.398	2.805	3.099	3.963	10.659	8.646	4.0663	3.289	9.6525	-0.306079	0.132284585390347	0.343765123256161	1.24717416575137	0.00113103054150879	0.00767047374252212	1.55325364099382	7.42827438643512e-07	1.13773509589174e-05
Unigene0004770	ANR	85.343	90.508	80.011	15.671	15.522	14.236	14.992	7.506	85.2873	15.143	11.249	-2.49368	2.46753408703104e-67	3.02081960837268e-65	-2.92253	1.69320881511423e-29	1.40968674121231e-27	-0.428854	0.142766773913161	0.454547375619629
Unigene0004774	GLY1	2.107	3.176	2.397	1.385	1.544	1.62	5.183	4.692	2.56	1.5163	4.9375	-0.755557	0.0793447980831805	0.231504641669599	0.947636937951828	0.12940299158628	0.385415644495435	1.7031938142687	0.00121278754821518	0.00947474694726676
Unigene0004779	--	27.049	22.522	23.494	0	0.887	0	0	0	24.355	0.2957	0	-6.3641	1.04580953879848e-12	1.83223063895517e-11	-14.5719	3.80714347143876e-09	6.57491496254137e-08	-8.20783	0.586046024936807	0.871702617156322
Unigene0004783	AB80	11.416	12.812	10.574	1.484	0.586	0	0	0	11.6007	0.69	0	-4.07147	2.47052747578637e-11	3.84426848817428e-10	-13.5019	3.47635147766689e-08	5.25448682075664e-07	-9.43045	0.133747413303736	0.434100996093194
Unigene0004784	--	23.13	33.035	21.364	14.762	14.731	15.882	7.729	9.346	25.843	15.125	8.5375	-0.772838	4.06006950910209e-05	0.000300047105048069	-1.59789	5.27302802673224e-08	7.79133634017783e-07	-0.82505	0.00508470377826455	0.0328733017229128
Unigene0004785	Snrnp25	0.049	0.307	0.254	3.033	2.497	1.401	21.741	19.357	0.2033	2.3103	20.549	3.50618237065807	6.60015350192607e-07	6.39896761482648e-06	6.65907763588089	1.26612016147288e-32	1.20129664860521e-30	3.15289526522282	1.9990750241837e-17	9.81845439849395e-16
Unigene0004787	APUM24	24.687	24.787	24.326	20.892	21.354	20.981	65.735	69.363	24.6	21.0757	67.549	-0.22308	0.0296586394154104	0.105584650005968	1.45727609638882	1.0658336637632e-09	1.97518207762557e-08	1.68035614465397	5.16051979905149e-22	3.53154203710067e-20
Unigene0004788	At1g51650	100.569	104.826	99.575	55.676	60.084	69.5	39.217	23.596	101.657	61.7533	31.4065	-0.719116	3.45068523085927e-07	3.48498592808225e-06	-1.69457	4.01008235418827e-11	8.77370642602147e-10	-0.975454	0.000287635586253028	0.00263767140547795
Unigene0004789	OFP1	27.73	36.049	30.179	5.547	4.259	3.575	0	0	31.3193	4.4603	0	-2.81183	5.82948748001292e-32	2.79688671051924e-30	-14.9348	6.82541135479327e-13	1.79320922992458e-11	-12.1229	1.19070756070076e-06	1.76127423813383e-05
Unigene0004791	CDF4	5.759	3.821	6.307	5.245	7.434	5.349	0	0	5.2957	6.0093	0	0.182392634113269	0.943696782837556	0.975305966544083	-12.3706	1.33299763249284e-05	0.000136399474417152	-12.553	5.64126868676253e-06	7.37331370559661e-05
Unigene0004793	--	38.317	41.607	36.92	30.851	29.373	39.788	18.28	12.993	38.948	33.3373	15.6365	-0.224411	0.0548793686049969	0.174452892470362	-1.31663	1.20293498845097e-07	1.69865257621425e-06	-1.09222	2.96619192627303e-05	0.000338110303080267
Unigene0004798	--	1.132	3.031	2.835	1.088	1.528	1.002	9.478	4.139	2.3327	1.206	6.8085	-0.95175	0.197777130549048	0.450122846645173	1.54535682514035	0.0796357748428554	0.271106177412337	2.49710708175896	0.00211355877491248	0.0154039372753638
Unigene0004799	--	36.286	25.07	29.765	13.675	14.762	11.665	0	0.564	30.3737	13.3673	0.282	-1.18411	9.76857721358636e-07	9.25510370586529e-06	-6.75098	4.64388973095024e-14	1.35851542405488e-12	-5.56687	2.90027074519843e-09	6.33642484935162e-08
Unigene0004803	--	0	0.765	0.842	3.776	4.458	4.424	3.9	2.736	0.5357	4.2193	3.318	2.97760763872752	2.79536940176098e-05	0.000212371093620877	2.63090645800192	0.0260905855681995	0.113560623366668	-0.346701	0.403609067200381	0.826547362474949
Unigene0004806	TP53I3	239.372	239.591	246.057	117.947	115.804	123.04	202.145	302.175	241.673	118.93	252.16	-1.02294	1.1140112673432e-23	3.77282281385133e-22	0.0612811475655608	0.550671162914793	0.812888497908399	1.08422271667909	1.26961283767819e-06	1.86709214794338e-05
Unigene0004807	TP53I3	472.938	447.329	464.95	120.836	124.726	112.527	42.168	52.834	461.739	119.363	47.501	-1.95172	2.90299730469285e-68	3.66109431511835e-66	-3.28105	8.39641411269732e-65	2.53090527087001e-62	-1.32933	1.46740122930088e-13	5.20609031562042e-12
Unigene0004814	SRG1	244.434	216.511	238.504	21.095	22.786	23.908	1.366	1.663	233.15	22.5963	1.5145	-3.3671	1.00383882906095e-133	4.33461970905165e-131	-7.26627	5.30894539293896e-97	3.96254627990495e-94	-3.89918	1.40467122271974e-24	1.1289339647292e-22
Unigene0004815	--	0	0	0	6.188	6.312	7.477	8.129	4.833	0	6.659	6.481	12.7010898248172	1.31076368245126e-08	1.57663308459597e-07	12.6620007187185	2.47837148764784e-06	2.86944086066552e-05	-0.0390891	0.81501289800367	0.931876477600426
Unigene0004816	At3g50280	11.079	10.946	9.29	103.161	110.955	100.036	3.054	16.821	10.4383	104.717	9.9375	3.32653698075223	7.28862360361074e-101	1.78733247701877e-98	-0.0709365	0.664134901929594	0.860107617872346	-3.39747	3.52890161567057e-05	0.0003963693157622
Unigene0004817	--	1.698	3.888	2.918	0	0	0	0	0	2.8347	0	0	-11.469	0.000569568658895285	0.00334368029308026	-11.469	0.0048673175386321	0.0275519351982764	0	1	1
Unigene0004825	--	1.068	0.848	2.301	0	0.573	0.12	3.461	4.493	1.4057	0.231	3.977	-2.60529	0.0113527657734649	0.0469394180536889	1.50042604124723	0.101674557296063	0.32435123254161	4.10571580538915	0.000212347072340168	0.0020110547969635
Unigene0004826	BAM1	2.625	1.967	2.21	8.239	8.52	8.289	1.281	0.853	2.2673	8.3493	1.067	1.88066450243083	1.27837372308447e-10	1.87570358349967e-09	-1.08744	0.0247647059063806	0.108632865027928	-2.9681	7.1144795371599e-17	3.3287007951401e-15
Unigene0004828	--	0.75	1.249	0.773	0	1.476	0.31	30.251	37.159	0.924	0.5953	33.705	-0.634195	0.637195187077164	0.800697234932118	5.18892596337237	1.14144844333191e-13	3.22830948943936e-12	5.82312114038836	4.58800250427167e-13	1.54211242440219e-11
Unigene0004829	HIPL1	4.674	2.876	4.189	1.367	1.839	1.929	3.451	3.878	3.913	1.7117	3.6645	-1.19287	0.00213304587198455	0.0109423270029001	-0.0946587	0.535601987049631	0.812888497908399	1.09821458850401	0.0479756525480682	0.206036148668301
Unigene0004835	--	1.765	1.47	1.516	6.925	6.25	5.1	8.805	9.138	1.5837	6.0917	8.9715	1.94356829431632	0.00085045847359354	0.00482623572732513	2.50208051229882	0.000559902060222578	0.00411324375344054	0.5585122179825	0.30587901428116	0.725978068795547
Unigene0004838	--	4.45	4.202	2.909	1.46	0.769	1.075	4.562	6.214	3.8537	1.1013	5.388	-1.80698	0.00104108715617269	0.00579409195378484	0.483518063583982	0.606324180182015	0.831534438983472	2.29049866476402	0.00115270422271444	0.00905466495019927
Unigene0004842	SPPL3	5.715	9.751	6.555	4.512	4.465	5.482	2.563	4.02	7.3403	4.8197	3.2915	-0.606912	0.0248708699468823	0.0907481221134186	-1.1571	0.00464534176869724	0.0264743555818872	-0.550188	0.184846398146125	0.538029617972124
Unigene0004843	CIF1	25.211	24.903	20.79	2.826	2.705	3.974	0	0	23.6347	3.1683	0	-2.89911	6.32573830790066e-14	1.21870164897993e-12	-14.5286	2.42019085376185e-09	4.29738547478336e-08	-11.6295	0.000816850085779715	0.00670826442231932
Unigene0004845	PUB9	9.021	9.784	10.768	4.524	4.483	9.702	0	1.157	9.8577	6.2363	0.5785	-0.660548	0.0928848569614583	0.262218862112769	-4.09086	2.12762306073012e-05	0.000209477320216683	-3.43031	0.00226566510770532	0.0163728275010774
Unigene0004848	--	2.64	3.154	3.786	0	0	0.142	0	0.28	3.1933	0.0473	0.14	-6.07606	4.73705823498065e-06	4.06445735297714e-05	-4.51156	0.000320721736605204	0.00249086148245827	1.56449839816144	0.731582182379599	0.912443918086951
Unigene0004849	--	3.687	3.125	5.565	0.148	0.311	0.652	0	0	4.1257	0.3703	0	-3.47773	7.57513724202176e-06	6.30219690212683e-05	-12.0104	9.51749135679231e-06	9.99056141338294e-05	-8.53268	0.186863307666061	0.539869937750822
Unigene0004856	AAP7	17.509	17.347	17.821	50.19	50.227	45.472	2.729	3.6	17.559	48.6297	3.1645	1.46962601811739	2.96165865159074e-17	7.15879839325182e-16	-2.47216	2.36894502597427e-14	7.09425260338669e-13	-3.94179	2.41752268528752e-51	6.06614685684521e-49
Unigene0004857	AAP7	10.666	8.5	6.283	3.872	2.518	3.396	63.521	27.719	8.483	3.262	45.62	-1.37882	0.000100616174142736	0.000688913845914227	2.4270199796119	3.54466322063302e-08	5.35154693246446e-07	3.80583775948762	6.89631836454671e-19	3.82162598583445e-17
Unigene0004859	--	0	0	0	0	0.132	0.139	0.142	20.442	0	0.0903	10.292	6.49718654063272	0.645459604578013	0.800697234932118	13.3292357417338	0.0428523540013873	0.168196616188848	6.83204920110109	3.20436967729458e-05	0.000362974115859218
Unigene0004861	--	4.615	4.636	3.309	2.474	1.658	3.727	19.932	14.421	4.1867	2.6197	17.1765	-0.676419	0.0906558018577181	0.257204704608381	2.03656212960004	8.30949663980713e-06	8.8015077869756e-05	2.71298093689758	2.98538113577512e-09	6.49995783943248e-08
Unigene0004865	--	9.101	8.758	10.304	0.836	0.176	0	2.66	3.09	9.3877	0.3373	2.875	-4.79852	6.67158110437836e-11	1.00218126748761e-09	-1.7072	0.000589739935813212	0.00430981989086323	3.09131516674595	0.0287028478871519	0.13813631629701
Unigene0004866	--	0.567	0	1.462	3.815	2.008	2.458	0	0	0.6763	2.7603	0	2.02903613064073	0.119688322090215	0.31653939706783	-9.40159	0.280465508465967	0.637592457039691	-11.4306	0.00434544412829347	0.0286989447669903
Unigene0004869	SYP31	28.428	25.02	30.288	11.55	10.922	11.105	13.608	11.97	27.912	11.1923	12.789	-1.31837	3.39651369155413e-11	5.22781491323826e-10	-1.12598	7.82728840026953e-06	8.3290213064158e-05	0.192392626116326	0.710352784078358	0.912443918086951
Unigene0004870	SYP31	29.534	38.208	34.045	9.375	11.744	9.832	7.685	1.676	33.929	10.317	4.6805	-1.7175	3.2803393367846e-19	8.87702728154667e-18	-2.85778	1.05615689195931e-11	2.45687360581013e-10	-1.14029	0.0325363751413929	0.152631751169505
Unigene0004871	--	12.402	12.453	9.676	9.542	9.931	9.456	32.83	38.868	11.5103	9.643	35.849	-0.255376	0.0621314005386142	0.191165396568717	1.63900326204493	3.63673243451101e-09	6.30702274009874e-08	1.89438	1.88560450163448e-18	1.00183445324437e-16
Unigene0004882	--	1.041	0.186	0.69	3.502	3.599	3.039	2.842	1.993	0.639	3.38	2.4175	2.40313541022255	0.000234583653801245	0.00149944814656609	1.91962805341721	0.0822463202036125	0.278192764811278	-0.483507	0.259165250356129	0.663352572372126
Unigene0004888	At3g14580	5.417	3.747	5.326	1.121	2.459	2.477	1.061	2.031	4.83	2.019	1.546	-1.25838	0.00184351964339218	0.00962993574666636	-1.64348	0.00268988287105138	0.0164296477661264	-0.385101	0.555145295904528	0.871702617156322
Unigene0004889	RMD5	43.872	40.63	45.993	18.941	18.658	17.236	18.309	17.513	43.4983	18.2783	17.911	-1.25083	7.6352089845045e-18	1.91366758434338e-16	-1.28011	1.19270034303225e-10	2.46370897690512e-09	-0.0292886	0.592396391062387	0.87563496997671
Unigene0004890	RMD5	17.761	17.773	14.783	6.39	6.293	6.785	21.824	14.828	16.7723	6.4893	18.326	-1.36994	1.26053603494469e-17	3.11224701828545e-16	0.12780851675196	0.760864375740101	0.882737438904195	1.4977497454455	6.87980006823831e-09	1.41370594375178e-07
Unigene0004891	RMD5	33.376	33.415	32.93	21.166	20.067	19.946	14.359	12.209	33.2403	20.393	13.284	-0.704861	2.41266032693378e-06	2.16062543164498e-05	-1.32325	5.93171687103301e-09	1.00166899999941e-07	-0.618384	0.00515168933321045	0.0332216234100077
Unigene0004899	--	59.441	49.631	58.004	43.613	42.863	41.562	98.458	94.38	55.692	42.6793	96.419	-0.383932	0.00142627992625274	0.00768120332817951	0.791847363702757	0.0106677901568235	0.0539523349496913	1.17577982612613	4.78092460330231e-12	1.44472852777852e-10
Unigene0004900	--	1.097	0.623	0.72	1.901	1.766	1.359	6.735	6.563	0.8133	1.6753	6.649	1.0425295234304	0.226805877381987	0.49444233343373	3.03121873061072	5.97062567682219e-05	0.000537781754876717	1.98868920718032	0.000465924377312354	0.00406894445291274
Unigene0004901	ML4	76.56	74.154	75.9	16.597	15.493	15.613	11.78	5.206	75.538	15.901	8.493	-2.24809	1.74975565488014e-80	2.87234682420531e-78	-3.15286	2.36507712782952e-32	2.20134750101101e-30	-0.904771	0.00157639280929271	0.0119256860985597
Unigene0004902	purB	34.669	26.942	21.76	14.855	13.458	12.212	21.587	19.146	27.7903	13.5083	20.3665	-1.04073	1.9367378084443e-05	0.000150855968238907	-0.448385	0.0613216702104508	0.222806072845905	0.592348388237821	0.12260629703751	0.408499099176781
Unigene0004907	--	3.441	4.297	5.159	0.351	0.369	0	0	0	4.299	0.24	0	-4.16289	0.00162525102554053	0.00862300130091793	-12.0698	0.000960924086772813	0.00664682979739383	-7.90689	0.68133695746065	0.897282803427244
Unigene0004910	TGA2.2	35.035	36.41	36.294	16.777	19.808	15.212	30.519	28.243	35.913	17.2657	29.381	-1.0566	9.6323885357368e-11	1.42622537074424e-09	-0.289623	0.0332688931600992	0.137785574478156	0.766977458718733	0.00470280598313305	0.0307071744158026
Unigene0004912	At3g09310	10.182	15.171	9.207	4.806	4.428	2.876	6.37	5.223	11.52	4.0367	5.7965	-1.5129	0.000180416457916012	0.0011790136876413	-0.990887	0.0216985368400587	0.0977151083544355	0.522017586422448	0.49509914686244	0.870611976495816
Unigene0004915	TIC32B	4.008	5.577	6.374	1.412	1.216	0.709	28	24.132	5.3197	1.1123	26.066	-2.25775	1.79576021354359e-05	0.000140507062119134	2.29276145518729	2.83877822308396e-08	4.34357454356332e-07	4.55050811785654	3.45574065817055e-22	2.39289583097183e-20
Unigene0004920	SPAC16C9.04c	5.393	5.476	5.488	7.997	7.393	7.153	0.576	0.466	5.4523	7.5143	0.521	0.462771349566019	0.101499006745665	0.281211391845611	-3.38752	4.68308486743661e-15	1.50478902888838e-13	-3.85029	3.00083903333454e-22	2.08932043685371e-20
Unigene0004925	pgip	0	0	0	0	0.378	0.793	18.769	6.635	0	0.3903	12.702	8.60856285978006	0.514723440760718	0.774466617998169	13.6327680547287	2.57562183407233e-06	2.97163038407261e-05	5.02420519494869	5.84071520438637e-05	0.000625979104862554
Unigene0004934	WIP6	5.526	6.155	5.08	0.837	0.529	0.185	0	0	5.587	0.517	0	-3.43384	1.13275814014029e-06	1.06357716556874e-05	-12.4479	2.60577376432612e-06	3.00407613539279e-05	-9.01402	0.119807608341884	0.402606517667778
Unigene0004937	HSP90-7	7.968	6.19	6.01	3.377	4.129	3.49	0.619	2.604	6.7227	3.6653	1.6115	-0.875089	0.00717280639478699	0.0316695645278475	-2.06063	0.000591683478799385	0.00432080002953658	-1.18554	0.087818140902323	0.323116172485424
Unigene0004940	COG3	2.453	2.757	4.214	3.941	3.088	2.936	6.455	13.545	3.1413	3.3217	10	0.0805302658959625	0.925784423223524	0.960608220903494	1.67055105644015	0.00549883627451564	0.0306550930196376	1.59002079054418	0.00193996193640702	0.0142797275655945
Unigene0004944	RBG7	318.646	326.647	333.31	124.237	112.029	119.482	398.525	491.422	326.201	118.583	444.974	-1.45987	6.57498393235379e-33	3.2793196697638e-31	0.447958215446057	0.213109510522456	0.539845749618347	1.9078262749369	5.14477901644275e-23	3.76475022733534e-21
Unigene0004945	At5g49610	9.834	7.175	11.242	7.095	11.493	8.682	4.588	1.068	9.417	9.09	2.828	-0.0509872	0.532056942726023	0.774466617998169	-1.73549	0.000980488317035792	0.00676008180649354	-1.6845	0.00264141854650385	0.0187268791580275
Unigene0004946	--	3.357	0.699	2.596	0	0	0	1.069	0	2.2173	0	0.5345	-11.1146	0.0020245323509414	0.0104553313641797	-2.05256	0.170090646658679	0.466771248895865	9.06204613772049	0.492127046456968	0.866742786307844
Unigene0004949	HIPP39	6.461	4.519	5.328	0	0	0	0	0	5.436	0	0	-12.4083	1.60423925847121e-06	1.47301534224032e-05	-12.4083	9.31399598048963e-05	0.000807195818850993	0	1	1
Unigene0004952	PRH	29.421	28.656	31.282	19.758	16.325	18.905	45.071	44.858	29.7863	18.3293	44.9645	-0.700496	1.86030224891611e-07	1.95013819442171e-06	0.594135885933036	0.0627735608611189	0.226729119908991	1.29463211244523	2.91532739366315e-11	8.010565295996e-10
Unigene0004953	--	0	0	0	0.706	0.372	0	4.01	3.835	0	0.3593	3.9225	8.48917896203135	0.514723440760718	0.774466617998169	11.9375577318555	0.00643035142663354	0.035094225045731	3.44837876982411	0.0322767028590368	0.151715469451163
Unigene0004954	SHI	3.078	3.845	2.427	0	0.855	0.673	0	0	3.1167	0.5093	0	-2.61332	0.00427020997897332	0.0201255619438479	-11.6058	0.000307635297433579	0.0023996900462991	-8.99247	0.257766115066805	0.661644061447311
Unigene0004955	SRS1	2.476	2.182	2.402	0.326	0.687	0	0	0	2.3533	0.3377	0	-2.80103	0.00383126370458921	0.0183164789612505	-11.2005	0.000393619972346993	0.00300315331510964	-8.39946	0.313225757068593	0.728986861689122
Unigene0004957	HIR4	77.144	72.075	76.623	32.013	30.988	28.502	68.396	84.529	75.2807	30.501	76.4625	-1.30342	6.53384566973277e-21	1.9219811408797e-19	0.0224729666952599	0.4170647884247	0.773188828443776	1.32589582758617	1.42627414966442e-09	3.24521348385395e-08
Unigene0004959	MICU	12.559	11.693	14.437	11.178	10.601	10.369	24.43	29.673	12.8963	10.716	27.0515	-0.267194	0.0942084314583956	0.265201541108009	1.06874765440629	0.0037109643582186	0.021768861356134	1.33594210711452	6.50939653413326e-07	1.00530046412787e-05
Unigene0004960	At1g67280	6.959	7.865	9.219	6.673	6.415	5.912	17.03	16.64	8.0143	6.3333	16.835	-0.339618	0.0213586233963406	0.0800238303350962	1.07080930025152	0.000446486781605886	0.00336275412312262	1.41042680333049	8.69625541140681e-11	2.26430239359336e-09
Unigene0004964	--	10.902	12.097	11.507	15.386	16.866	16.782	41.931	41.695	11.502	16.3447	41.813	0.506935212224905	0.016686303854214	0.0650073655891442	1.86206681476973	1.288754952447e-15	4.36289478955611e-14	1.35513160254482	1.99276095859327e-15	8.32928068619275e-14
Unigene0004967	BTS	4.79	4.701	5.644	0	0.404	0	0	0	5.045	0.1347	0	-5.22739	0.000345682376624642	0.00213056831801885	-12.3006	0.000643952855448128	0.00465478963607501	-7.07325	0.833026237013191	0.931876477600426
Unigene0004968	At4g19070	6.957	8.265	7.522	1.522	1.402	2.522	5.619	2.687	7.5813	1.8153	4.153	-2.06222	3.83404538790113e-05	0.000284778638064551	-0.868298	0.078972196283969	0.269256503740143	1.19391939010216	0.173078954060385	0.515642354122691
Unigene0004973	GAUT1	13.897	11.869	12.113	9.966	8.865	9.681	5.791	5.851	12.6263	9.504	5.821	-0.409829	0.00967182871744457	0.0409335820198373	-1.1171	1.8309911343647e-05	0.000182532444807288	-0.707268	0.0039094927511789	0.0262481593379176
Unigene0004975	At1g18250	143.089	152.543	155.16	1174.34	1197.99	1220.73	132.091	96.841	150.264	1197.69	114.466	2.99467880737951	1.14932404382887e-190	1.15589992316825e-187	-0.39258	0.00456298786051873	0.0260645715464077	-3.38726	5.00538475475598e-114	7.92832089383536e-111
Unigene0004991	--	2.915	4.369	7.212	0	0	0	0	0	4.832	0	0	-12.2384	0.00159706515120212	0.00848933032670841	-12.2384	0.00993602864023157	0.0507955969056483	0	1	1
Unigene0004992	--	0.457	0.713	0.589	3.97	2.831	1.556	0	0.557	0.5863	2.7857	0.2785	2.24822965305145	0.00434639462736437	0.0204385503038207	-1.07404	0.501942884037556	0.812888497908399	-3.32227	0.00372613767691859	0.0252067130150477
Unigene0004993	--	0.889	0	0	0	0	0	2.264	5.053	0.2963	0	3.6585	-8.21108	0.540871951721639	0.774466617998169	3.62595943540873	0.0756842114175201	0.26150459981494	11.8370365435173	0.00482820079139151	0.0314045774804942
Unigene0004995	--	0.936	0.501	0.138	1.799	4.104	6.128	0.17	0.489	0.525	4.0103	0.3295	2.93333282857947	0.000609867334976991	0.0035600014325613	-0.672039	0.639094572131693	0.858220793030407	-3.60537	0.000667847624461672	0.00561935091720019
Unigene0004997	--	0.185	0.463	0.956	3.534	1.313	3.215	0	0	0.5347	2.6873	0	2.32946364139616	0.0279190219575069	0.100141624435634	-9.0625	0.183525897045491	0.488324440733082	-11.392	0.000861342843961504	0.00702584448303757
Unigene0005000	--	0.322	0	0.166	0	0	0	1.232	6.482	0.1627	0	3.857	-7.34577	0.514720631574536	0.774466617998169	4.56748859378703	0.00435479561428543	0.025035921881394	11.9132634306288	0.000184098818834015	0.00177020781534718
Unigene0005002	--	4.154	1.887	6.228	0.847	0.446	0	0	0	4.0897	0.431	0	-3.24622	0.00998294711794141	0.0419841792512535	-11.9978	0.00332927246082403	0.0197958427655988	-8.75154	0.573159500788596	0.871702617156322
Unigene0005003	--	5.018	2.564	4.938	0	0	1.13	0.291	0	4.1733	0.3767	0.1455	-3.46984	0.000913956255904756	0.00514858568095183	-4.84211	0.003511373958209	0.020742435251285	-1.37227	0.708157021755628	0.912443918086951
Unigene0005006	SCPL45	13.993	18.075	15.825	1.076	2.171	1.584	36.253	29.709	15.9643	1.6103	32.981	-3.30942	6.90728380895015e-27	2.70743716422648e-25	1.04678283508274	0.000630255244573356	0.00456715060309371	4.35620388549411	1.8860164810889e-33	2.36623486893052e-31
Unigene0005009	SCPL45	1.48	0.693	2.67	0.207	0	0	0	0.225	1.6143	0.069	0.1125	-4.5482	0.00603219786714445	0.0271993469620607	-3.84294	0.0437532529843744	0.170834305980391	0.705256734438868	0.916052938049129	0.957799381500456
Unigene0005013	GLTP3	6.333	7.621	6.409	0.774	0.815	0.285	0	0	6.7877	0.6247	0	-3.44176	1.00446812952603e-09	1.35403803574995e-08	-12.7287	1.22567310854977e-07	1.72826965077643e-06	-9.28694	0.0381274323782701	0.172639612557693
Unigene0005017	PCMP-E23	1.448	2.631	2.986	0.443	0.311	0.489	1.174	1.444	2.355	0.4143	1.309	-2.50686	0.00336325694080878	0.0163435773982348	-0.847262	0.260164649330338	0.610551391905013	1.65960130161391	0.202858807348881	0.570854805046097
Unigene0005019	--	0	0	0	2.075	2.731	1.433	1.473	0.846	0	2.0797	1.1595	11.0221365933724	0.00150655391506605	0.0080567932116373	10.179287104646	0.138949042090756	0.405995521875645	-0.842849	0.411458942647247	0.833197235643482
Unigene0005029	--	1.372	4.712	2.121	0.384	0	0	0	0.836	2.735	0.128	0.418	-4.41733	0.011446112454248	0.0472841744249423	-2.70997	0.116392988994004	0.3574246675463	1.70735913208088	0.731582182379599	0.912443918086951
Unigene0005032	--	0	0	0	1.948	2.308	1.614	2.49	2.646	0	1.9567	2.568	10.9341822872763	0.00144243108990597	0.00775668704473683	11.3264294871223	0.00824608741054474	0.0433320448204239	0.392247199846042	0.741052399517755	0.912443918086951
Unigene0005034	Os01g0760600	15.856	15.808	17.368	16.075	16.859	18.338	32.732	34.298	16.344	17.0907	33.515	0.0644475650646229	0.658819986112467	0.812549966100519	1.03604582466089	6.09978265935029e-05	0.000548595440436013	0.971598259596268	1.72486433252044e-09	3.88682380561734e-08
Unigene0005037	BUBR1	0.282	0.353	0.194	0.422	1.223	1.749	2.758	3.441	0.2763	1.1313	3.0995	2.03354255804691	0.0673666966132331	0.204083335973221	3.48755399787092	0.00106187390303383	0.00725122530273253	1.45401	0.0767914959237289	0.294455186356723
Unigene0005038	MLO10	2.579	2.381	3.005	0	0	0.278	0.143	0.137	2.655	0.0927	0.14	-4.84052	4.80923671022151e-05	0.000350007763213813	-4.24521	0.000688551326600502	0.00494024448846094	0.595304444942615	0.860485665605382	0.946194483259002
Unigene0005039	SYN4	49.972	51.784	52.31	35.844	38.651	32.443	82.035	92.886	51.3553	35.646	87.4605	-0.526774	9.26793103078769e-08	1.00967455952028e-06	0.768117485631114	0.0016019623802881	0.0104353248861739	1.29489140176673	1.89271134716002e-13	6.62536112912415e-12
Unigene0005040	--	0.286	0.179	0	3.528	5.572	3.366	0.182	0.174	0.155	4.1553	0.178	4.74462409141549	1.3714248668065e-05	0.000109301282493239	0.19960902569216	0.999999999610365	1	-4.54502	0.000199709962439887	0.00190203538072211
Unigene0005041	--	0.627	0.348	0.79	3.671	4.03	4.66	2.662	2.546	0.5883	4.1203	2.604	2.8080553728114	5.20158034407932e-07	5.12177421610844e-06	2.14602376572825	0.0214814386931799	0.0968598948175135	-0.662032	0.0971674759269756	0.347522965223819
Unigene0005061	R1	74.011	66.285	62.629	51.392	49.249	50.057	123.295	86.064	67.6417	50.2327	104.68	-0.429286	2.69296429827004e-05	0.000205140363783463	0.629994825712265	0.0567012913229435	0.209620118980631	1.0592811690003	1.09629773094182e-07	1.89559181352371e-06
Unigene0005067	TMN3	6.104	3.354	2.517	5.748	4.323	2.721	0.622	0.297	3.9917	4.264	0.4595	0.095216187969426	0.962447945724013	0.992194293287456	-3.11885	0.0102777365460201	0.0523058387422568	-3.21407	0.00633545862701552	0.0397134899342064
Unigene0005068	CSU2	18.702	23.759	18.203	7.918	7.579	7.356	10.223	13.69	20.2213	7.6177	11.9565	-1.40846	1.7063685058608e-12	2.93896359262199e-11	-0.758083	0.00127830204899571	0.00853114110416711	0.650374069338547	0.0802071152565334	0.303707703219993
Unigene0005073	--	51.536	42.27	44.8	31.043	32.23	35.246	0	0.469	46.202	32.8397	0.2345	-0.492516	0.023130215203644	0.0855958015072157	-7.62222	2.17436350393648e-07	2.96335312663628e-06	-7.12971	1.79736444647575e-06	2.56964307757711e-05
Unigene0005087	--	4.891	1.833	2.521	0	0	0	0	0	3.0817	0	0	-11.5895	0.0060347138932589	0.0271993469620607	-11.5895	0.0248039396649811	0.108719773796657	0	1	1
Unigene0005091	--	96.012	88.845	84.307	68.592	67.272	69.99	134.177	150.458	89.7213	68.618	142.317	-0.386864	1.52339202463548e-05	0.000120590358813727	0.665590107704811	0.0154044546360605	0.0735149503277736	1.05245409146966	3.06762080120308e-12	9.50412426713408e-11
Unigene0005094	--	3.249	1.353	5.135	0.486	0	0	0	0	3.2457	0.162	0	-4.32445	0.00134973622563372	0.00730960688426489	-11.6643	0.000795101471746705	0.00561681065821715	-7.33985	0.681336957460651	0.897282803427244
Unigene0005098	--	3.686	2.511	5.527	0	0	0	0	0.816	3.908	0	0.408	-11.9322	0.000169408058140556	0.00111247285192028	-3.25979	0.0294549268536087	0.124752057525085	8.6724253419715	0.582781366241139	0.871702617156322
Unigene0005099	--	1.892	1.182	0.746	3.931	5.124	3.308	0.567	3.187	1.2733	4.121	1.877	1.69438432607855	0.000437814989869336	0.0026382462324686	0.559818512628923	0.672806435244411	0.860107617872346	-1.13457	0.0778294694688588	0.29737044895308
Unigene0005101	--	0.189	0	0.78	2.543	3.793	3.746	0	0.461	0.323	3.3607	0.2305	3.37914138359428	0.00260897287538899	0.0130608098352597	-0.486767	0.80688373981554	0.913474362604217	-3.86591	0.00416528482703641	0.0277163141431453
Unigene0005104	PCMP-E17	4.203	2.792	3.964	0.802	2.111	1.55	3.758	2.179	3.653	1.4877	2.9685	-1.29603	0.00647728909190396	0.028951033580668	-0.299348	0.385671388966473	0.759299932793013	0.996682807237966	0.202284358416748	0.569575578491422
Unigene0005111	At2g27500	116.4	115.085	119.069	72.747	71.326	69.614	51.964	49.803	116.851	71.229	50.8835	-0.714138	1.75096856564321e-11	2.75590242625761e-10	-1.1994	5.11303373009479e-13	1.35881168688118e-11	-0.485267	0.000336453021849983	0.00303951084259199
Unigene0005122	AATP1	59.821	60.709	57.017	87.076	92.861	83.702	180.301	152.543	59.1823	87.8797	166.422	0.570362819927087	0.000164451443870983	0.00108362425754385	1.49160767908162	1.17168719720354e-12	3.0017896848515e-11	0.921244859154533	1.21725635026188e-08	2.42082135261342e-07
Unigene0005126	NMT2	23.639	20.639	16.653	31.485	30.963	30.101	9.627	4.153	20.3103	30.8497	6.89	0.603040983663921	0.00870788985438974	0.037454485963132	-1.55964	3.55345939754377e-06	4.00414329899213e-05	-2.16268	8.25311284254498e-12	2.41525854279713e-10
Unigene0005128	--	5.933	4.715	5.629	3.779	2.308	2.672	3.263	1.889	5.4257	2.9197	2.576	-0.893997	0.00539959497690487	0.0247524013446253	-1.07467	0.00878424892314271	0.0457276899605193	-0.180671	0.613526563349635	0.893286527971001
Unigene0005133	At1g66480	71.668	71.799	75.195	5.442	6.031	3.955	0.163	0.778	72.8873	5.1427	0.4705	-3.82508	5.55978784486523e-69	7.11330537601018e-67	-7.27533	2.08193226984038e-31	1.86899328659404e-29	-3.45025	5.39410856851546e-05	0.000583990587194335
Unigene0005134	--	13.227	13.215	14.915	11.196	10.323	10.363	38.642	33.673	13.7857	10.6273	36.1575	-0.375389	0.0126925218564103	0.0516436854885805	1.39112589354337	8.41321149539227e-07	1.05025772237239e-05	1.76651529684252	8.03306427055311e-17	3.74007272804748e-15
Unigene0005142	PVA12	9.738	12.354	10.434	14.011	12.127	12.819	5.957	5.231	10.842	12.9857	5.594	0.260289169904918	0.483222092809185	0.765906628945724	-0.954679	0.00103097817690215	0.00706839215309234	-1.21497	2.20861955020289e-05	0.000258300791265845
Unigene0005156	--	0.164	0.256	0.464	6.56	6.376	6.031	1.459	4.636	0.2947	6.3223	3.0475	4.42330132666755	1.23292228949121e-22	3.96431168533612e-21	3.3704704468373	7.88438646813661e-05	0.000693031911052417	-1.05283	0.0195393011454621	0.101563756483864
Unigene0005160	--	0.284	0.708	1.267	0.318	0.781	0.117	2.889	2.649	0.753	0.4053	2.769	-0.893541	0.372435973221304	0.670460380130779	1.87864	0.0745788644833963	0.258380274454191	2.7721843256445	0.00690095871723451	0.0427055096265131
Unigene0005161	--	0	0.184	0	3.146	3.661	1.646	0	0	0.0613	2.8177	0	5.52168577852124	0.000131122258533818	0.000878704932947783	-5.9386	0.833026237013191	0.913474362604217	-11.4603	0.00018738565761366	0.00179749325616535
Unigene0005163	--	184.469	162.165	170.915	137.25	125.388	134.281	76.216	74.908	172.516	132.306	75.562	-0.382851	0.00104221187369684	0.00579994521180648	-1.191	5.64929625958483e-09	9.56657297234059e-08	-0.808149	4.32456788429054e-06	5.77647393258275e-05
Unigene0005165	P4H4	26.152	27.689	24.906	17.561	17.236	15.618	6.763	3.234	26.249	16.805	4.9985	-0.643372	0.000562270201207042	0.00330474123585604	-2.3927	4.2731202078358e-11	9.32117449211213e-10	-1.74932	1.06161071843139e-05	0.000132211057709994
Unigene0005178	At5g14450	40.392	33.709	41.066	91.6	85.313	86.194	35.316	25.786	38.389	87.7023	30.551	1.1919222465664	2.3562352201557e-11	3.67001765755363e-10	-0.329473	0.0475982486024222	0.18311026611135	-1.5214	1.6041746221804e-16	7.29894653048328e-15
Unigene0005183	PRR37	113.595	114.395	110.096	61.446	62.525	59.043	28.511	37.992	112.695	61.0047	33.2515	-0.885436	7.65316128966338e-20	2.13204407709093e-18	-1.76094	2.08385624679625e-21	1.09094120185484e-19	-0.8755	5.39513241462133e-07	8.42802378228189e-06
Unigene0005184	BGLU14	8.565	8.845	8.319	2.4	1.361	2.72	0	0	8.5763	2.1603	0	-1.98911	7.39091191544111e-12	1.20209362027764e-10	-13.0661	1.10047872144964e-10	2.28646919084649e-09	-11.077	2.65158010455396e-06	3.6815126981234e-05
Unigene0005187	--	11.434	10.154	13.301	9.408	9.967	10.263	18.504	24.856	11.6297	9.8793	21.68	-0.235324	0.0874672078083099	0.249602923453266	0.898555010288106	0.0215313734390202	0.097073880675916	1.1338791608972	1.61826010388418e-05	0.000194308774002391
Unigene0005188	At4g34880	45.684	44.85	46.233	3.312	3.219	3.19	6.079	4.43	45.589	3.2403	5.2545	-3.81447	1.95523611665937e-75	2.87148650537561e-73	-3.11706	7.62110613278028e-34	7.57961559304725e-32	0.697411257970033	0.162396416820453	0.492992596161273
Unigene0005191	SDR1	0.653	0.272	0.673	4.146	2.054	4.58	4.156	3.976	0.5327	3.5933	4.066	2.75401786471189	0.00775207119226635	0.0338490635506675	2.93230530763791	0.0300158825332576	0.126737499596677	0.178287442926022	0.897435968731976	0.957799381500456
Unigene0005195	ACR10	14.624	14.375	15.95	3.067	4.12	4.206	11.295	7.471	14.983	3.7977	9.383	-1.98014	5.71821482435335e-13	1.02348187480181e-11	-0.675205	0.012502195265476	0.061755297185845	1.30493598420086	0.00423980520292754	0.0281273007480579
Unigene0005198	KAS2	1.491	3.105	1.64	7.58	8.098	8.743	1.646	2.18	2.0787	8.1403	1.913	1.96942944438838	2.31296267547419e-06	2.07837039687599e-05	-0.119822	0.731400236873627	0.876513139178472	-2.08925	3.72050581935362e-06	5.04494484475577e-05
Unigene0005214	INT4	2.998	5.499	1.835	1.05	0.442	0.464	0.358	0.685	3.444	0.652	0.5215	-2.40114	0.000228497988314185	0.00146502761197052	-2.72335	0.00100717676997815	0.0069258094796839	-0.322205	0.737536563324112	0.912443918086951
Unigene0005221	ARAD1	25.248	22.956	27.692	11.397	6.755	6.003	11.748	10.17	25.2987	8.0517	10.959	-1.6517	2.37218093895898e-12	4.03499293432175e-11	-1.20695	3.93390096288545e-07	5.14955323805404e-06	0.444756807484891	0.376930720102903	0.80339785466066
Unigene0005224	NAGLU	40.228	34.271	34.17	13.781	11.401	12.37	36.906	31.824	36.223	12.5173	34.365	-1.53298	4.87803260387419e-21	1.44777529489358e-19	-0.0759661	0.215056317460721	0.543770887424235	1.45701271311118	9.72006849974706e-11	2.5179448314677e-09
Unigene0005225	--	4.019	3.194	1.883	0	0.431	0	0	0	3.032	0.1437	0	-4.39947	0.00751310566145213	0.0329577777723992	-11.5661	0.00962186189478375	0.0493698401568742	-7.16658	0.833026237013191	0.931876477600426
Unigene0005227	At4g28440	63.781	75.508	80.268	28.21	30.635	30.968	53.416	60.348	73.1857	29.9377	56.882	-1.2896	3.57962608376423e-16	8.08897757699759e-15	-0.363589	0.0190743645267371	0.0877172293348736	0.926010409207611	0.000143399033513122	0.00140860833565925
Unigene0005232	--	14.138	8.524	5.779	1.366	5.754	3.32	2.173	2.969	9.4803	3.48	2.571	-1.44585	0.00827663540380996	0.0358108825411702	-1.88261	0.00641440403165943	0.0350318371605723	-0.436758	0.608448367021404	0.889125859513682
Unigene0005234	STP5	80.551	80.421	76.44	3.494	3.679	5.282	0	0	79.1373	4.1517	0	-4.2526	2.02186278123086e-114	6.22639696489745e-112	-16.2721	4.8289066141415e-17	1.87071794491786e-15	-12.0195	4.11774011253147e-07	6.5300062152967e-06
Unigene0005236	--	0.13	0	0	2.334	3.533	2.74	0	0.317	0.0433	2.869	0.1585	6.04892694046137	4.64732200361982e-05	0.000339124750029025	1.87093371783211	0.73910971497269	0.876513139178472	-4.17799	0.00127186363126743	0.00987538724318448
Unigene0005243	--	0	0	0	0.125	0	0	3.69	22.4	0	0.0417	13.045	5.38082178394093	0.813666821888577	0.885552817024386	13.6712093237048	0.000560375946599417	0.00411595344994779	8.29038753976388	2.15437202513506e-08	4.11653443254633e-07
Unigene0005244	ALA8	5.93	6.562	5.952	5.132	5.833	6.249	1.723	2.091	6.148	5.738	1.907	-0.0995692	0.378784070614471	0.67716292731051	-1.68881	5.39066724904207e-06	5.90704674181594e-05	-1.58924	1.3131876254067e-05	0.000160879238091639
Unigene0005250	--	6.426	6.054	4.997	0	0	0	0	0	5.8257	0	0	-12.5082	3.32328817737289e-10	4.67744716153464e-09	-12.5082	3.11670120994124e-07	4.15194612483945e-06	0	1	1
Unigene0005251	PI4KG7	4.759	8.915	7.241	4.319	5.75	5.613	0.938	0.828	6.9717	5.2273	0.883	-0.415428	0.0650390852353522	0.19837557680215	-2.98102	2.30598375370999e-10	4.60556199699301e-09	-2.56559	3.08552659466794e-08	5.77387612583321e-07
Unigene0005257	MAG5	0	0.17	0	2.293	2.736	2.364	0	0.332	0.0567	2.4643	0.166	5.44255326186179	0.000165227023761276	0.00108816457989729	1.55061099593038	0.73910971497269	0.876513139178472	-3.89194	0.00356389185848091	0.0242537561611864
Unigene0005260	MCM9	0.457	0	0.157	0	0	0	3.686	0.742	0.2047	0	2.214	-7.67713	0.393412388658223	0.677376379043069	3.43530716213253	0.0611142356815073	0.222171990193683	11.1124395067816	0.00343845494240102	0.0235349054078816
Unigene0005268	CYSTM12	148.89	147.885	155.092	14.019	16.144	10.647	0	0	150.622	13.6033	0	-3.4689	3.02700692716323e-47	2.36714325174186e-45	-17.2006	1.05233646817341e-13	2.99030679286505e-12	-13.7317	4.47175759687763e-06	5.96051420214948e-05
Unigene0005269	--	22.432	19.646	19.382	5.635	6.042	3.804	7.587	5.783	20.4867	5.1603	6.685	-1.98915	8.13135477763446e-15	1.67980343159806e-13	-1.61569	6.4452546668467e-08	9.41687273481436e-07	0.373463300326158	0.530180993878427	0.871702617156322
Unigene0005272	--	1.78	1.235	0.408	0	0	0	0	0	1.141	0	0	-10.1561	0.0107803948396633	0.0448606259257808	-10.1561	0.037226834091646	0.150829975422447	0	1	1
Unigene0005278	--	6.191	5.537	7.249	1.457	0.451	0.663	2.726	2.235	6.3257	0.857	2.4805	-2.88385	5.26929451537768e-10	7.29238787381619e-09	-1.35059	0.00123259120534866	0.0082697890038849	1.53326384778018	0.0770671263242041	0.295108506512148
Unigene0005280	--	165.509	173.183	188.681	63.423	49.23	70.063	44.08	42.434	175.791	60.9053	43.257	-1.52922	6.28997374483725e-24	2.15781949039209e-22	-2.02286	1.89829421477207e-22	1.07649215561434e-20	-0.493635	0.0249452807196674	0.12338818830849
Unigene0005284	--	5.531	5.283	7.043	0.729	2.304	0.403	5.801	3.964	5.9523	1.1453	4.8825	-2.37769	0.00489872659696138	0.0227092377374278	-0.285835	0.545995306513275	0.812888497908399	2.09185250835685	0.0996681974454771	0.353933754841905
Unigene0005290	NFYA3	3.375	2.962	6.488	19.327	20.563	20.559	15.219	11.89	4.275	20.1497	13.5545	2.23675964752174	6.95577773761641e-12	1.13434000987089e-10	1.6647755707406	0.00345758079272714	0.0204678649676576	-0.571984	0.00958803876692457	0.056405028431544
Unigene0005292	At1g09575	12.374	14.669	9.729	5.408	2.228	6.753	8.815	3.066	12.2573	4.7963	5.9405	-1.35364	0.00148822700809302	0.00797481703965783	-1.04499	0.0372315858455076	0.15084142960599	0.308652438909448	0.780704139352751	0.930490754416605
Unigene0005303	--	2.699	1.686	2.783	0	0	0	0.344	0	2.3893	0	0.172	-11.2224	0.000939945160676754	0.00527814848442218	-3.79613	0.0389965949039168	0.156415483863804	7.4262647547021	0.751832217975966	0.912443918086951
Unigene0005304	--	5.466	5.421	4.254	1.922	1.518	1.394	0	0	5.047	1.6113	0	-1.64717	9.46619288273036e-07	8.99005446950386e-06	-12.3012	4.77557333111835e-09	8.15040194976211e-08	-10.654	1.05118208808439e-05	0.000131044990501965
Unigene0005310	DGD2	49.416	48.992	50.349	27.27	28.035	22.949	20.681	20.713	49.5857	26.0847	20.697	-0.926721	8.92581002502337e-12	1.44228891215814e-10	-1.2605	1.38424083080221e-11	3.18998876777016e-10	-0.33378	0.0550251129663806	0.228703771048038
Unigene0005312	MO2	9.482	8.669	9.072	8.546	9.948	8.673	139.077	75.197	9.0743	9.0557	107.137	-0.0029708	0.58038214193112	0.800697234932118	3.56152133773238	1.59774402249571e-32	1.50320284258117e-30	3.56449213938114	2.79748431890884e-38	4.36740724366816e-36
Unigene0005318	SFR2	17.7	15.719	18.556	21.473	21.424	20.492	46.619	38.789	17.325	21.1297	42.704	0.286414655698811	0.36530034611178	0.660157923331585	1.30151585823003	6.32597730009809e-06	6.85242801639237e-05	1.01510120253122	1.63808828914545e-07	2.75722498613523e-06
Unigene0005321	HAK7	8.37	7.997	8.146	14.04	12.792	11.488	3.063	2.017	8.171	12.7733	2.54	0.644550503215009	0.00356345112545979	0.0171795303537969	-1.68568	4.51306596660653e-09	7.72256534648298e-08	-2.33023	5.55666193182974e-18	2.86422377408146e-16
Unigene0005326	--	12.38	13.485	16.983	5.53	4.504	6.225	13.87	11.453	14.2827	5.4197	12.6615	-1.39799	1.08776101618409e-07	1.17409031731909e-06	-0.173817	0.265701381870946	0.61927979178016	1.22417230274091	0.00134862688447568	0.0104065870320396
Unigene0005329	SUMO2	49.271	39.687	46.212	15.475	15.567	16.841	12.707	13.237	45.0567	15.961	12.972	-1.49719	2.46612070807988e-20	7.03801086560212e-19	-1.79634	1.99617009555159e-14	6.02162611849398e-13	-0.29915	0.103225902351121	0.363530749722346
Unigene0005334	--	0.997	0.719	2.214	4.515	3.486	3.183	3.811	3.365	1.31	3.728	3.588	1.50883504822947	0.00140428190659686	0.00757865820153062	1.45361307849445	0.0437560670832329	0.170836782413194	-0.055222	0.68960176644178	0.903723495286965
Unigene0005336	UGLYAH	3.524	3.542	5.05	1.734	0.913	1.064	1.204	1.78	4.0387	1.237	1.492	-1.70703	0.00040540720460096	0.00246106457976432	-1.43663	0.0100072609351389	0.0511264046119798	0.270402035278868	0.822448093445393	0.931876477600426
Unigene0005342	GBF	325.8	324.063	313.333	136.588	132.781	135.989	221.081	210.402	321.065	135.119	215.742	-1.24863	1.3519249346006e-39	8.34600931654133e-38	-0.573563	3.88619959229855e-06	4.34534667210772e-05	0.675069604636118	1.6541815887036e-06	2.38150778619834e-05
Unigene0005346	--	0	0	0	0.429	0	0.474	4.385	5.593	0	0.301	4.989	8.2336196767597	0.645459604578013	0.800697234932118	12.2845349540084	0.00509947912377605	0.0286714454702241	4.05091527724872	0.0153228816897124	0.0830599383194664
Unigene0005347	--	2.501	2.795	2.262	2.558	3.159	2.282	10.339	7.59	2.5193	2.6663	8.9645	0.0818151332500204	0.936431257478909	0.969246974664733	1.83118110033831	7.10040948501228e-06	7.61447990900242e-05	1.74936596708829	1.21097147552101e-06	1.78777012201674e-05
Unigene0005348	--	0.449	0.336	0.833	1.509	0.848	0.667	4.916	3.827	0.5393	1.008	4.3715	0.902246531791096	0.397831743535411	0.683294660225588	3.01887929195674	0.000727153730416602	0.0051849481399763	2.11663276016565	0.00351527370600988	0.0239808218813756
Unigene0005351	act3	32.45	29.313	30.561	38.988	34.375	32.949	76.546	85.603	30.7747	35.4373	81.0745	0.203526814518292	0.596118675548632	0.800697234932118	1.39750499100818	1.46929741912193e-08	2.33760268034926e-07	1.19397817648988	7.12991277300764e-10	1.6789679675706e-08
Unigene0005353	NIP6-1	33.56	32.266	31.853	47.56	54.259	44.227	16.774	16.97	32.5597	48.682	16.872	0.580302509508999	0.010072269951446	0.0423083263115142	-0.948455	6.40397861481686e-05	0.000573387647688577	-1.52876	1.44033576451641e-11	4.11841775766013e-10
Unigene0005354	--	3.262	8.577	4.956	0	0	0	0	0	5.5983	0	0	-12.4508	5.5443024199545e-08	6.20168824257672e-07	-12.4508	1.00302905631197e-05	0.000104867116024847	0	1	1
Unigene0005355	--	309.272	309.484	318.156	498.394	571.859	532.518	2323	1309.79	312.304	534.257	1816.39	0.774582858081531	4.06916367765353e-08	4.62787278151916e-07	2.54005501789074	2.03523326298749e-22	1.15081721539388e-20	1.76547215980921	4.19831811455107e-14	1.56854116093031e-12
Unigene0005365	EPFL9	23.627	24.51	26.352	23.303	24.534	24.303	7.893	8.493	24.8297	24.0467	8.193	-0.046228	0.411178682864697	0.697473658937336	-1.5996	1.26353337159362e-07	1.78005345793931e-06	-1.55337	3.53272379993519e-08	6.56385607304674e-07
Unigene0005367	SWEET14	192.718	163.054	169.093	18.08	21.325	18.33	0	0	174.955	19.245	0	-3.18443	2.14795212184435e-99	5.12489765720052e-97	-17.4166	3.33841810833305e-19	1.52201957863973e-17	-14.2322	3.66201986807227e-11	9.96504547492966e-10
Unigene0005371	--	4.148	2.96	3.054	0.221	0.932	0.734	0	0	3.3873	0.629	0	-2.42902	0.00437939552400478	0.0205766843981802	-11.7259	0.000293681087181668	0.00229999804971665	-9.29692	0.147300824360061	0.464295911284582
Unigene0005373	RCA	3.221	1.676	0.83	0	1.267	0.332	38.292	13.408	1.909	0.533	25.85	-1.84061	0.14231574838827	0.357448012158984	3.75927527268572	4.12567546129601e-06	4.59476071589072e-05	5.59988493733048	1.33923249433291e-08	2.63514095611106e-07
Unigene0005375	--	24.655	29.201	29.684	26.568	23.761	22.564	13.307	14.125	27.8467	24.2977	13.716	-0.196687	0.0584126866773448	0.182458121634235	-1.02164	5.5154880480485e-07	7.0919493652766e-06	-0.824958	6.86554759424063e-05	0.000724379105731495
Unigene0005376	--	0	0.289	0	3.285	1.365	1.91	3.634	1.315	0.0963	2.1867	2.4745	4.50455441700477	2.95061500410609e-05	0.000222992735951904	4.68295814508748	0.00103844763156709	0.00710778858808246	0.178403728082711	0.925988047550957	0.958357671385196
Unigene0005377	--	0	0.437	0.721	0.392	2.063	2.164	14.246	15.756	0.386	1.5397	15.001	1.9959452928598	0.274958759423323	0.554548029696746	5.28031401946607	2.39856299709234e-05	0.00023354178238927	3.28436872660627	0.000181677855209738	0.00174847687741726
Unigene0005378	--	2.006	4.175	0.689	2.249	1.578	2.484	43.431	17.106	2.29	2.1037	30.2685	-0.122441	0.904053008730074	0.944954411082602	3.7243976786291	0.000300493948984972	0.00234795725582265	3.84683915428163	4.30798271598247e-05	0.000475033975193832
Unigene0005379	Rbm28	25.615	24.555	21.901	21.416	19.11	20.157	42.334	46.337	24.0237	20.2277	44.3355	-0.248126	0.0156535129498074	0.0616793746720939	0.88400598336705	0.00116179851078463	0.00785737927931503	1.13213243633516	2.60158058018874e-09	5.71836286532958e-08
Unigene0005385	--	1.304	3.257	4.032	0	0	0	0	0	2.8643	0	0	-11.484	0.000332606324282806	0.00205795792204014	-11.484	0.00347866625309947	0.0205786951178788	0	1	1
Unigene0005396	--	10.293	8.294	3.423	0.744	0.392	0.411	0.423	0.404	7.3367	0.5157	0.4135	-3.83061	0.000129912865965666	0.000871114611081451	-4.14917	0.001554214479761	0.0101623012675913	-0.318551	0.856068038526338	0.946194483259002
Unigene0005398	--	76.383	75.057	79.41	5.112	5.382	3.227	6.43	14.087	76.95	4.5737	10.2585	-4.0725	2.62655431328584e-61	2.75673703169335e-59	-2.9071	1.79040113117277e-19	8.29778397700419e-18	1.16539666554026	0.068860639192907	0.271408729799726
Unigene0005399	--	0	0	0	2.516	1.565	1.39	4.417	0.249	0	1.8237	2.333	10.8326263396614	1.34372556378936e-05	0.000107246273722261	11.1879705919842	0.000811790797606769	0.00572280626230749	0.355344252322773	0.827041826079973	0.931876477600426
Unigene0005401	CSLE6	3.768	2.888	3.531	3.168	1.617	2.97	35.995	28.483	3.3957	2.585	32.239	-0.393531	0.260567744160718	0.541876102245768	3.24704024480005	4.07111851790905e-18	1.71906050305523e-16	3.64057080891354	2.13977028743834e-23	1.6012473912789e-21
Unigene0005407	--	1.1	0	0.486	0.88	0.371	0.973	5.201	6.697	0.5287	0.7413	5.949	0.487764017019527	0.847545373629295	0.908846652525808	3.49221690796718	0.00343190219692641	0.0203358239131498	3.00445289094765	0.000521096114830417	0.00450368734915956
Unigene0005408	Ipo5	36.162	35.313	33.02	33.157	32.67	35.154	88.464	93.092	34.8317	33.6603	90.778	-0.04935	0.167216595125483	0.405917901494343	1.38194319715083	1.92876162285958e-10	3.89083596255156e-09	1.43129323996536	1.53945975307014e-23	1.16116195462225e-21
Unigene0005415	CAX2	10.234	8.753	9.975	18.474	17.443	16.123	52.844	53.94	9.654	17.3467	53.392	0.845459729439402	2.74761787961765e-05	0.000209043125319718	2.46742485973772	1.68796011108695e-24	1.08521018757994e-22	1.62196513029832	1.20457518678005e-20	7.58772588656893e-19
Unigene0005416	--	2.537	3.052	1.938	3.793	4.548	3.724	6.703	8.243	2.509	4.0217	7.473	0.680681038972786	0.195387146541834	0.446002129495133	1.57457505155282	0.00829706382897218	0.0435765439847459	0.893894012580034	0.0567626975512665	0.234216210508129
Unigene0005422	MCM9	5.029	4.252	2.791	11.883	9.497	10.156	3.055	1.225	4.024	10.512	2.14	1.3853349705168	4.99468958176437e-05	0.00036270731802426	-0.91102	0.0720659286087414	0.251452690930754	-2.29635	1.29121422234269e-07	2.21205537009272e-06
Unigene0005423	FER2	73.31	63.717	66.069	123.517	118.913	111.76	857.794	950.536	67.6987	118.063	904.165	0.802361654566983	5.61527924544099e-05	0.000404300105671751	3.73938674723376	3.19834725665853e-66	1.04440697021494e-63	2.93702509266678	7.78172114952193e-74	4.16650886618417e-71
Unigene0005425	PARP1	0.169	0.844	1.219	3.41	2.793	3.139	7.964	13.794	0.744	3.114	10.879	2.06539441797101	0.00219363690719492	0.011218385655925	3.87009951828838	5.84277292991517e-08	8.58784616073485e-07	1.80470510031737	0.000104521093961193	0.00105984779592818
Unigene0005426	--	11.715	8.36	11.731	6.566	4.741	4.352	6.607	14.475	10.602	5.2197	10.541	-1.02231	0.00535801918677981	0.024574573712869	-0.00832471	0.685064040031933	0.861673523164643	1.01398215572352	0.107230605695823	0.374064829137576
Unigene0005427	--	51.569	62.917	55.003	64.828	55.941	66.078	12.528	10.894	56.4963	62.2823	11.711	0.140665756015565	0.879040287407679	0.928121847247036	-2.27029	4.79028806924868e-12	1.15656089425474e-10	-2.41096	1.27262931230478e-14	5.00041377852881e-13
Unigene0005434	At5g45780	14.668	16.793	19.95	6.166	6.492	7.064	12.973	16.38	17.137	6.574	14.6765	-1.38227	1.76951186610285e-08	2.09618692091254e-07	-0.223607	0.209931037783224	0.535638309249937	1.15866459883823	0.00154634332833632	0.011729814750966
Unigene0005436	APF1	14.086	14.834	12.446	20.082	17.61	16.775	7.188	6.637	13.7887	18.1557	6.9125	0.396936947923111	0.102302981636244	0.282532465395489	-0.996203	1.31401172802933e-05	0.000134650121780055	-1.39314	1.12192911383216e-09	2.58016547261522e-08
Unigene0005438	--	0.265	0.33	0.818	1.928	1.561	1.966	6.739	6.607	0.471	1.8183	6.673	1.94881773087703	0.0554547095322375	0.175607316929268	3.82453653890023	5.75199864088864e-05	0.000520242222140893	1.87571880802321	0.00266271838074947	0.0188655743629096
Unigene0005440	--	0.262	0.492	0.811	4.118	5.575	3.575	0.668	1.119	0.5217	4.4227	0.8935	3.08371635496804	4.45960471060682e-05	0.000326626579523537	0.776339477942665	0.691561184289865	0.867520473373045	-2.30738	0.00174405014797271	0.0130089407191568
Unigene0005441	GTE9	0.128	0.159	0	1.43	1.204	0.948	12.669	1.554	0.0957	1.194	7.1115	3.64164269531027	0.0156953950245033	0.0617647610444198	6.21599375249302	2.3400490320084e-05	0.000228383540084098	2.57435105718275	0.00739736910341127	0.0453164106786205
Unigene0005445	NAGK	3.773	4.926	2.917	4.422	4.655	4.672	1.747	0.836	3.872	4.583	1.2915	0.243213333099718	0.699582326248333	0.843793587434648	-1.58403	0.0074480629422654	0.0397461623892334	-1.82724	0.00083845656326579	0.00685977106479049
Unigene0005446	--	2.746	2.182	5.146	0	0	0	0	0	3.358	0	0	-11.7134	6.60136950218827e-05	0.000467753509041168	-11.7134	0.00117540010183657	0.00794114494664083	0	1	1
Unigene0005447	--	3.762	4.992	7.755	0	0	0	0	0	5.503	0	0	-12.426	7.89547086304599e-07	7.57896521699565e-06	-12.426	5.93855091256203e-05	0.000535261844241977	0	1	1
Unigene0005452	--	3.616	2.2	2.198	1.039	0.547	1.263	1.063	1.807	2.6713	0.9497	1.435	-1.49207	0.00965030099792251	0.0408577062179974	-0.896509	0.145999757206539	0.418758123702008	0.595557615960355	0.562282517919008	0.871702617156322
Unigene0005463	ATL53	0.229	1.715	0.708	1.796	1.891	1.417	55.373	88.089	0.884	1.7013	71.731	0.944547553652279	0.411552098041951	0.697987860346001	6.34240656364284	5.18410067898818e-24	3.25026523450386e-22	5.39785900999057	4.27663320532551e-27	3.94124148607149e-25
Unigene0005471	MINDY2	36.619	31.289	37.805	11.984	12.164	11.677	13.335	14.425	35.2377	11.9417	13.88	-1.56111	1.36521801086223e-21	4.15909898002399e-20	-1.34411	1.12713675096816e-09	2.08140514397092e-08	0.217003364149905	0.551181400222484	0.871702617156322
Unigene0005472	MINDY2	117.966	112.282	113.134	52.216	48.049	56.626	82.63	80.272	114.461	52.297	81.451	-1.13005	3.55607517214019e-25	1.295448347441e-23	-0.490848	0.000167629644864971	0.00138389370038056	0.639204222163366	9.88260723368183e-05	0.00100855654761991
Unigene0005473	--	5.881	8.701	9.607	12.983	18.155	11.093	28.924	27.777	8.063	14.077	28.3505	0.803951281591847	0.0152015485665848	0.060134101902529	1.81398555207845	6.04832886050219e-07	7.7213484464313e-06	1.01003427048661	0.00173949741831543	0.0129795583279583
Unigene0005475	BLH7	179.495	187.033	185.311	40.407	40.937	42.391	11.837	7.622	183.946	41.245	9.7295	-2.15699	8.68803242431767e-106	2.28570050389698e-103	-4.24078	8.29999824661914e-96	5.96769873931916e-93	-2.08378	1.77291005042237e-24	1.41590704972283e-22
Unigene0005476	--	7.525	5.925	5.734	1.467	1.352	2.026	0.208	0.797	6.3947	1.615	0.5025	-1.98533	0.000165113653504734	0.00108750808242213	-3.66967	3.93281294395718e-05	0.000366664862277978	-1.68434	0.163917745964748	0.496283299844688
Unigene0005477	--	32.392	29.623	31.267	9.401	7.579	8.901	0.122	7.647	31.094	8.627	3.8845	-1.84971	1.76159230801213e-29	7.7284390975251e-28	-3.00084	0.0401445812307934	0.16007795789777	-1.15113	0.437464496766133	0.85326900177345
Unigene0005481	--	217.421	221.02	231.138	39.759	43.894	40.326	0.347	0.11	223.193	41.3263	0.2285	-2.43316	1.82671491619663e-96	4.13493314876509e-94	-9.93188	4.720340896504e-42	6.82542133579179e-40	-7.49872	6.53881706043779e-24	5.01661212013204e-22
Unigene0005482	At2g20710	19.403	24.159	18.222	9.542	9.976	8.255	3.563	2.465	20.5947	9.2577	3.014	-1.15355	2.13870648560555e-11	3.3416815672435e-10	-2.77252	4.69643690267351e-22	2.59382985552801e-20	-1.61897	1.09558462483165e-06	1.63104168838751e-05
Unigene0005485	Tf2-11	3.309	2.434	2.04	9.084	8.067	8.503	11.029	9.344	2.5943	8.5513	10.1865	1.72078552773866	9.58934051637419e-11	1.42064568843364e-09	1.97322267664103	3.99274671816747e-07	5.22483808731847e-06	0.252437148902371	0.442670821597868	0.85941122940825
Unigene0005486	--	0.135	0.168	0	0.453	1.589	2.167	68.567	69.849	0.101	1.403	69.208	3.7960878108681	0.0131870783426468	0.0531955599350107	9.42043971057348	3.0520758267483e-18	1.30280084214647e-16	5.62435189970537	2.80672289346449e-42	5.15447201908467e-40
Unigene0005488	--	1.325	1.448	1.878	3.342	4.888	4.308	0	0.605	1.5503	4.1793	0.3025	1.43069438991111	0.0432550593459571	0.143524784930256	-2.35757	0.105886555165942	0.334489721611007	-3.78827	0.000867513724666481	0.00707086926312099
Unigene0005489	--	1.268	0	0	2.842	3.291	2.512	0	0	0.4227	2.8817	0	2.76931121839024	0.0437967418533241	0.145065900644139	-8.72338	0.471452359863544	0.80367343734914	-11.4927	0.00200501992928233	0.0146974224087288
Unigene0005491	--	1.411	1.057	0.582	3.955	2.665	2.446	4.852	7.048	1.0167	3.022	5.95	1.57165691854837	0.0457657791870264	0.150137606340791	2.54904292646621	0.00470468764092791	0.0267705710525783	0.977386007917839	0.148254836241066	0.466761157787414
Unigene0005492	Os03g0268000	61.839	54.523	54.26	25.914	23.982	23.066	19.502	18.026	56.874	24.3207	18.764	-1.22559	3.48374313205666e-17	8.39012910967462e-16	-1.5998	1.19324709784832e-14	3.69336367715128e-13	-0.374215	0.0358181207961426	0.164667124251529
Unigene0005493	Os03g0268000	83.449	79.19	87.148	27.921	24.594	26.911	31.847	28.407	83.2623	26.4753	30.127	-1.65302	1.11613969092788e-29	4.93761306924288e-28	-1.46661	1.06901596343468e-13	3.03550181414272e-12	0.186408170400155	0.635960015122011	0.897282803427244
Unigene0005495	PR5K	8.351	12.462	7.155	0.729	0.512	1.074	0	0	9.3227	0.7717	0	-3.59469	1.87527643896742e-13	3.49916542106246e-12	-13.1865	1.08099524304639e-08	1.75364682659468e-07	-9.59183	0.0152590290252365	0.0827787354112544
Unigene0005502	--	0.301	0.627	0.518	0.45	1.304	0.498	6.653	1.958	0.482	0.7507	4.3055	0.639139275129113	0.605187139113502	0.800697234932118	3.15907573672407	0.00158406297532392	0.010330748060174	2.51993646159496	0.00674264504973875	0.0418757803571016
Unigene0005509	MPS1	2.726	1.924	1.527	1.395	1.539	0.881	3.396	6.136	2.059	1.2717	4.766	-0.695223	0.116888214463223	0.310228568129744	1.21083512155802	0.0740347752589293	0.256767684728838	1.90605839518953	0.00128808313811117	0.009982972578042
Unigene0005515	--	3.452	3.737	5.061	4.988	3.894	5.225	1.856	1.963	4.0833	4.7023	1.9095	0.203629467247646	0.835045226143864	0.901636406115219	-1.09655	0.0224560106467452	0.100594456152962	-1.30018	0.00468581493260776	0.0306067447874715
Unigene0005518	At5g10620	15.394	11.496	14.805	3.469	4.027	3.046	2.83	2.127	13.8983	3.514	2.4785	-1.98373	1.63752805455382e-12	2.82590962185948e-11	-2.48737	1.1090913861485e-10	2.30314258144791e-09	-0.503647	0.251482160080198	0.651676504120567
Unigene0005520	--	0.629	1.572	0.865	4.467	4.703	6.234	9.349	25.039	1.022	5.1347	17.194	2.32887542613821	0.00260676228454879	0.0130522105515484	4.07243811002794	7.01174561549375e-07	8.86461551269335e-06	1.74356268388973	0.00468557711962766	0.0306067447874715
Unigene0005521	DRIP2	7.306	5.388	6.096	9.906	8.376	8.013	14.09	16.613	6.2633	8.765	15.3515	0.484823430060639	0.215173230161697	0.482663565296644	1.29337706264224	0.00272687954767568	0.0166400589450199	0.808553632581602	0.0127437544513977	0.0713638985740417
Unigene0005529	ATL72	2.079	1.428	0.75	9.324	5.277	7.21	0.794	3.04	1.419	7.2703	1.917	2.35714692155831	5.5124334853142e-06	4.68070818932547e-05	0.433975747607599	0.805130023545457	0.913474362604217	-1.92317	0.00214618196697969	0.0156162517895938
Unigene0005533	--	0	0	0	0.885	1.465	0.559	0	5.36	0	0.9697	2.68	9.92134508037915	0.00206446658549629	0.0106338636484888	11.3880172853451	0.120587621988392	0.366187713997684	1.46667220496598	0.323468615767039	0.742238149839076
Unigene0005537	--	25.975	29.218	27.709	28.518	25.437	24.821	50.968	54.836	27.634	26.2587	52.902	-0.0736507	0.156604270497301	0.384123317471954	0.936877859293703	4.29863529784335e-05	0.000398260251716847	1.01052860301576	5.84817814109791e-08	1.04867213223508e-06
Unigene0005549	--	0	0	0	3.714	2.199	3.59	0	0	0	3.1677	0	11.6292048133724	4.48228382882801e-05	0.00032816661884265	0	1	1	-11.6292	0.000514224474741041	0.00444935550410395
Unigene0005550	DTX40	48.467	47.232	42.269	11.045	12.997	14.534	1.476	1.412	45.9893	12.8587	1.444	-1.83856	2.51400297728132e-32	1.22691992967417e-30	-4.99316	4.1993217043006e-51	8.52603733906068e-49	-3.1546	6.44686926244169e-17	3.02565104952742e-15
Unigene0005552	ERF026	0.373	0.233	0.769	6.269	4.62	3.232	0.237	0	0.4583	4.707	0.1185	3.36033873511103	0.000233804111692657	0.00149506674303461	-1.95151	0.411559007937389	0.765480610666915	-5.31185	0.000976148856852253	0.00784116192144498
Unigene0005559	--	0.51	0.637	0.876	5.142	3.008	2.525	8.655	6.209	0.6743	3.5583	7.432	2.39966784483693	0.0053894773004628	0.0247074462221667	3.46221668254553	0.000245679793299807	0.00195911494264834	1.0625488377086	0.13124376196952	0.428315372045439
Unigene0005560	--	11.462	10.001	7.877	6.161	5.683	5.834	14.265	25.185	9.78	5.8927	19.725	-0.730914	0.000500906743918674	0.00297711270330838	1.01211892994859	0.0169996220455632	0.0799926376062944	1.74303273625854	3.55801424473917e-07	5.69423448395832e-06
Unigene0005562	RBP45C	16.829	17.29	15.39	5.477	5.446	7.059	6.568	12.896	16.503	5.994	9.732	-1.46114	0.000143487230034254	0.000954563124900068	-0.76192	0.0778581367946461	0.266781218902292	0.699217236424855	0.318948009576085	0.736943175352294
Unigene0005568	TPS1	119.481	111.592	109.326	135.649	134.227	129.05	13.45	11.812	113.466	132.975	12.631	0.228894355348112	0.341399444545139	0.635522738813067	-3.16722	5.40812889243104e-69	1.98986135882025e-66	-3.39612	1.01073742495039e-128	2.02227280049943e-125
Unigene0005569	--	3.371	1.486	4.293	0.445	0	0.246	0	0.242	3.05	0.2303	0.121	-3.72701	0.00131087060330839	0.00711999529491783	-4.65573	0.0072011604854859	0.0385967821370548	-0.928716	0.768885971600122	0.920916997946819
Unigene0005570	At2g03980	7.729	8.294	7.406	3.295	1.927	1.753	6.655	3.448	7.8097	2.325	5.0515	-1.74803	1.0948125889011e-05	8.87783729468979e-05	-0.628549	0.0873900313928769	0.290211666158644	1.11948113129376	0.118382456126125	0.399674772505162
Unigene0005572	--	1.745	2.905	2.398	0.217	0	0	0.247	0	2.3493	0.0723	0.1235	-5.02145	0.00119676308649238	0.00655534096849313	-4.24967	0.0160633224929763	0.0761676335368493	0.771778499861355	0.916052938049129	0.957799381500456
Unigene0005576	FTIP7	4.12	3.774	5.002	10.572	11.077	10.092	9.854	12.102	4.2987	10.5803	10.978	1.29942393200852	9.44916288858716e-07	8.97495385324599e-06	1.35265409616775	0.00106852462793411	0.00729073163989414	0.0532301641592297	0.92025098210549	0.957799381500456
Unigene0005579	SRF1	40.938	41.334	45.018	27.423	27.004	26.462	22.358	16.039	42.43	26.963	19.1985	-0.654104	4.37750800835298e-07	4.35568899536207e-06	-1.14409	5.16869393673689e-08	7.64438030790728e-07	-0.489987	0.0110596947491787	0.0635769387403639
Unigene0005580	Os05g0583200	4.559	5.993	7.173	0.403	0.283	0.743	2.75	4.677	5.9083	0.4763	3.7135	-3.63271	1.28842514887851e-08	1.55055975353976e-07	-0.669972	0.14080595365227	0.408995344638154	2.96273616259771	0.001935806892228	0.0142560439767624
Unigene0005583	At1g77710	421.813	440.266	431.01	175.061	167.682	158.487	74.435	41.931	431.03	167.077	58.183	-1.36728	5.29774929880694e-35	2.83445641271925e-33	-2.88912	3.11295932224842e-37	3.69645053096865e-35	-1.52184	2.99446241834744e-10	7.35127470671476e-09
Unigene0005584	LECRKS1	1.931	0.402	4.312	0	0	0	0	0.392	2.215	0	0.196	-11.1131	0.00504704337341332	0.0233083986342964	-3.49838	0.0867575676626202	0.288581865595145	7.61470984411521	0.751832217975966	0.912443918086951
Unigene0005586	--	0	0.199	0.246	2.144	0.753	0.592	1.218	8.544	0.1483	1.163	4.881	2.97093635634062	0.0102872920473246	0.0430744882696511	5.04026201126108	2.47179527354586e-05	0.000240016190537805	2.06932565492047	0.0351674562383674	0.162305652266611
Unigene0005588	--	4.608	6.316	5.793	2.772	2.122	3.062	9.733	5.34	5.5723	2.652	7.5365	-1.0712	0.00711538048148168	0.0314754863323135	0.435613120394061	0.633925276025817	0.854424342300748	1.50681390653728	0.0092928397144494	0.0550089227257543
Unigene0005594	PUB4	45.431	43.37	48.86	39.903	36.774	36.375	75.867	76.915	45.887	37.684	76.391	-0.284133	0.00362877504429047	0.0174629578933354	0.735317187937641	0.00859976524678256	0.0449135147378113	1.01945056810158	1.8055279279912e-09	4.06016824505091e-08
Unigene0005596	--	5.336	4.209	6.659	0.315	0.331	0.348	0	0	5.4013	0.3313	0	-4.02696	0.000184817197078731	0.0012052939294344	-12.3991	0.000158536093793887	0.00131547191177562	-8.37214	0.502689334636768	0.871702617156322
Unigene0005598	--	3.836	5.323	2.416	0.239	0	0.264	0	0.26	3.8583	0.1677	0.13	-4.52431	0.000357598824039819	0.00219736595263818	-4.89139	0.00404118709008745	0.0234526786671968	-0.367084	0.911333471121104	0.957799381500456
Unigene0005600	--	2.224	0.309	3.565	0	0	0	0	0	2.0327	0	0	-10.9892	0.00209277068069568	0.0107586422596333	-10.9892	0.0132076515491768	0.0646208552603656	0	1	1
Unigene0005602	PRP31	116.651	114.262	110.866	69.925	65.326	65.061	129.986	163.55	113.926	66.7707	146.768	-0.770815	2.41891808970123e-13	4.47156538071062e-12	0.365436194770417	0.403887031151817	0.762326220560411	1.13625110007248	3.32970446767569e-09	7.1878884349058e-08
Unigene0005603	--	0	0	0.432	0	0	0	8.269	3.572	0.144	0	5.9205	-7.16993	0.645455240456813	0.800697234932118	5.36157830317195	0.0010105846735327	0.00694376042867185	12.5315033046143	2.10496504784005e-05	0.000247166783918577
Unigene0005614	At5g06060	1.684	4.338	3.58	0.472	0.124	0.261	0.938	0	3.2007	0.2857	0.469	-3.48597	1.88724299757118e-05	0.000147207177148072	-2.77071	0.00523494466951385	0.0293362780618141	0.715255219124031	0.765987656898326	0.920916997946819
Unigene0005617	At1g48650	19.158	21.117	21.506	10.395	10.381	9.794	20.232	23.754	20.5937	10.19	21.993	-1.01505	5.33623147802346e-09	6.69362588241112e-08	0.0948436891815835	0.690029484901963	0.866250733024472	1.10989035987054	3.3688967025359e-05	0.000379856467883441
Unigene0005620	--	9.458	10.169	9.495	11.709	10.937	10.898	49.859	43.45	9.7073	11.1813	46.6545	0.203945296964993	0.572042950044524	0.800697234932118	2.26486930347866	3.46477761328612e-27	2.56168005972497e-25	2.06092400651367	6.03288522734594e-34	7.72188996355407e-32
Unigene0005623	At1g53440	2.854	1.919	1.471	3.199	2.591	1.903	8.947	11.767	2.0813	2.5643	10.357	0.301075771028927	0.761339038933144	0.885552817024386	2.31502623198349	0.0002456799282432	0.00195911494264834	2.01395046095456	0.000119674865066796	0.00119895638305818
Unigene0005625	--	0	0.585	0	3.324	3.131	1.933	2.385	0.76	0.195	2.796	1.5725	3.84181833162583	0.00102164229623135	0.00569571776844842	3.01151398801704	0.137103513484658	0.403626439852226	-0.830304	0.295432958343872	0.713887866224403
Unigene0005629	At3g08570	33.954	34.027	35.989	3.837	3.07	3.674	1.453	0.389	34.6567	3.527	0.921	-3.29662	6.90259991274245e-76	1.0289406534094e-73	-5.23379	5.5682936164142e-48	1.01486683491162e-45	-1.93717	0.000481433176985695	0.00419138491311375
Unigene0005634	CRT3	152.98	155.721	157.502	59.615	57.385	55.86	49.223	62.006	155.401	57.62	55.6145	-1.43135	1.13967406832446e-35	6.24478510872515e-34	-1.48246	5.53757431371658e-16	1.93656955171924e-14	-0.0511086	0.517660433470044	0.871702617156322
Unigene0005640	CERBERUS	0	0	0	0	0	0	27.99	15.299	0	0	21.6445	0	1	1	14.401712853426	2.31622582793144e-15	7.6495968967895e-14	14.401712853426	1.57245931359968e-15	6.61616389667868e-14
Unigene0005642	--	17.023	20.597	17	0	0	0	0	0	18.2067	0	0	-14.1522	1.79618780878059e-11	2.82315952093443e-10	-14.1522	4.35586870248759e-08	6.50111952166549e-07	0	1	1
Unigene0005643	--	11.735	9.811	11.497	84.802	84.82	84.192	7.658	1.772	11.0143	84.6047	4.715	2.94135506703526	4.62235099041983e-62	4.95620824414085e-60	-1.22405	0.00857740924678	0.0448116885593891	-4.16541	7.62944579016163e-11	1.997475080668e-09
Unigene0005644	PTAC7	33.894	31.804	35.121	11.025	9.535	7.83	7.381	15.19	33.6063	9.4633	11.2855	-1.82831	1.09796597689328e-12	1.91937497901266e-11	-1.57426	1.02312926012345e-05	0.000106718419085483	0.254049989687111	0.728433606092024	0.912443918086951
Unigene0005647	--	1.316	5.258	1.085	0	0	0	0	0	2.553	0	0	-11.318	0.00121568569838846	0.00665211157771075	-11.318	0.00858151930544514	0.0448271845288969	0	1	1
Unigene0005651	--	2.181	0.801	0.661	3.308	4.695	4.608	2.451	1.719	1.2143	4.2037	2.085	1.79148377974239	0.0119989401343514	0.049280940375006	0.779882889310404	0.613720338877197	0.837033325151996	-1.0116	0.0840322708809036	0.314155163252943
Unigene0005654	SPCC1235.04c	15.699	12.841	15.368	8.068	7.048	9.06	17.225	19.366	14.636	8.0587	18.2955	-0.860908	6.32702010572929e-07	6.14390615302376e-06	0.321967523018735	0.677666639784158	0.860107617872346	1.18287577891415	8.31466837021069e-07	1.26382294319696e-05
Unigene0005658	CAD	1.676	1.361	0.259	1.222	1.979	1.661	5.765	4.187	1.0987	1.6207	4.976	0.560833650845509	0.539287922285446	0.774466617998169	2.17923274366854	0.0116764172958572	0.0581675883481839	1.61839909282303	0.0055770690293677	0.0356053873795303
Unigene0005659	CAD	10.866	14.394	12.333	14.027	16.323	12.641	0	0.267	12.531	14.3303	0.1335	0.193570618727098	0.72038023419032	0.860130297204655	-6.55252	1.20407992900251e-09	2.21513962713277e-08	-6.74609	3.94819110204614e-10	9.5477407598145e-09
Unigene0005675	--	41.647	41.261	40.867	4.265	7.326	5.703	36.466	38.783	41.2583	5.7647	37.6245	-2.83938	9.34623423273883e-24	3.17850534332935e-22	-0.133013	0.244872936981388	0.584823881904533	2.70636331602568	1.19498376031931e-11	3.44707873252614e-10
Unigene0005677	MLO-H1	0	0	0	2.935	2.293	2.51	1.828	0	0	2.5793	0.914	11.3327825127221	1.19889908356263e-07	1.28844758538101e-06	9.83605035505807	0.0437401322472283	0.170800094885278	-1.49673	0.137072981974179	0.441599240035807
Unigene0005678	CYP40	13.532	11.685	11.538	3.558	6.014	5.276	3.404	8.751	12.2517	4.9493	6.0775	-1.30767	7.78667058446762e-07	7.48175778542896e-06	-1.01143	0.00812317329352472	0.0427964892473976	0.296243778509676	0.656739250297921	0.897282803427244
Unigene0005686	ABP19A	22.968	32.073	17.71	1.622	1.067	0.896	313.249	233.973	24.2503	1.195	273.611	-4.34292	5.13329950549869e-21	1.52126412648594e-19	3.49604974901216	5.55008918630878e-41	7.73960924591112e-39	7.83897180371664	3.90633427007842e-79	2.45453383928977e-76
Unigene0005695	SecA	12.857	12.078	11.829	6.764	4.992	6.634	41.905	60.794	12.2547	6.13	51.3495	-0.999372	1.70309249090647e-09	2.24699609079211e-08	2.06701898613169	7.45158450433537e-15	2.3519457478424e-13	3.06639124978289	3.36475909015563e-34	4.38803831259918e-32
Unigene0005697	clpP	2.434	2.643	3.327	0.712	1.124	1.704	3.032	2.772	2.8013	1.18	2.902	-1.24733	0.00254596886265369	0.0127978184281641	0.0509338581148564	0.753377343887289	0.877948815895537	1.29826065981754	0.0326198472976545	0.152969036578096
Unigene0005710	--	1.609	2.612	2.654	1.082	1.139	2.391	0	0	2.2917	1.5373	0	-0.575967	0.357986607462196	0.649318599581919	-11.1622	0.000847758052907012	0.00594006672904564	-10.5862	0.00529569246659904	0.0340153701893512
Unigene0005711	--	0.402	0	1.036	4.508	4.983	2.739	3.841	2.694	0.4793	4.0767	3.2675	3.08828882297545	0.00254705627819454	0.012802474562859	2.76908606096465	0.0847986264321912	0.284067243091142	-0.319203	0.578848432770922	0.871702617156322
Unigene0005713	URM1-2	14.48	12.358	21.146	7.305	4.842	8.069	12.602	19.698	15.9947	6.7387	16.15	-1.24706	0.00111720682888774	0.00617104539549419	0.0139432383210626	0.694976527019768	0.870287745410552	1.26099909624503	0.0256065695411599	0.126116958101599
Unigene0005718	KRP7	6.833	4.551	3.6	3.064	1.613	3.197	17.404	9.803	4.9947	2.6247	13.6035	-0.928254	0.0568973225170878	0.178703733136986	1.44551758154813	0.0279423572236784	0.119619297425952	2.37377176863213	5.46225478875248e-05	0.000590075634539431
Unigene0005719	TPS9	39.031	37.316	37.743	20.91	22.219	21.859	97.97	73.806	38.03	21.6627	85.888	-0.811927	6.91628741941568e-13	1.23071191052052e-11	1.17531863768223	1.70657700508534e-06	2.02737830022045e-05	1.98724572751925	9.95653155934254e-31	1.09392354690291e-28
Unigene0005724	CYP89A9	102.692	105.601	104.667	16.122	17.827	17.183	41.142	80.995	104.32	17.044	61.0685	-2.61368	1.98820019616172e-92	4.20123622301705e-90	-0.772515	0.000590299059156843	0.00431269950267372	1.84116445267327	6.81981668467885e-09	1.40289681422114e-07
Unigene0005727	UVR8	24	21.379	24.467	8.902	8.748	8.086	24.948	33.322	23.282	8.5787	29.135	-1.44039	5.42682641732283e-12	8.93621165822039e-11	0.323538314889811	0.681161957218172	0.860107617872346	1.7639279703031	4.12582591449551e-09	8.79166323652169e-08
Unigene0005730	--	0	0.163	0.135	6.53	8.034	4.215	3.418	0	0.0993	6.2597	1.709	5.97766409921142	7.36072605001434e-13	1.305120299321e-11	4.10473066193513	0.0256528891438131	0.111977418686074	-1.87293	0.296286118717899	0.714083410142903
Unigene0005733	--	30.678	30.306	32.339	18.264	12.479	17.386	12.141	15.625	31.1077	16.043	13.883	-0.955326	2.20213675119884e-05	0.000169884619046752	-1.16395	7.90196924244743e-05	0.00069442165451878	-0.208625	0.458865875657688	0.866742786307844
Unigene0005735	RPS30A	103.81	102.116	123.111	30.553	36.505	29.959	36.271	31.709	109.679	32.339	33.99	-1.76194	8.09185912904176e-19	2.14376255925517e-17	-1.69011	6.03436163825759e-11	1.29495880600188e-09	0.0718352939939986	0.973221157185743	0.986552041303538
Unigene0005741	PCMP-E16	3.407	4.521	3.622	1.492	1.948	1.78	5.017	5.902	3.85	1.74	5.4595	-1.14577	0.000614000809686589	0.00358123567253111	0.503910384357517	0.415343272247194	0.770763108289564	1.64968152409105	0.000196247635896826	0.00187328408753743
Unigene0005746	CAD1	766.903	731.002	722.246	192.045	155.507	172.749	50.873	35.741	740.05	173.434	43.307	-2.09324	2.34134334890967e-77	3.59815109782536e-75	-4.09495	1.40965882637057e-101	1.1879179772203e-98	-2.00171	1.11073104968634e-25	9.52073074494394e-24
Unigene0005747	CAD1	7.025	4.387	5.172	1.125	1.777	0.932	0.959	0.917	5.528	1.278	0.938	-2.11287	0.0031478197460478	0.0154354486492002	-2.5591	0.00626128251476548	0.0343196931014607	-0.446228	0.700923775494055	0.912443918086951
Unigene0005748	--	26.277	17.338	23.51	3.891	1.17	1.228	1.263	1.208	22.375	2.0963	1.2355	-3.41595	2.01520443750159e-07	2.10286344849457e-06	-4.17872	4.85867592712594e-06	5.35705249134478e-05	-0.762773	0.592097305989621	0.87563496997671
Unigene0005755	ACA1	4.439	4.929	4.576	1.382	1.456	3.36	0	0	4.648	2.066	0	-1.16977	0.0705275478700616	0.21219156063966	-12.1824	0.000171653010869092	0.00141412993953764	-11.0126	0.00931291261298664	0.0550934287243522
Unigene0005760	--	0	0	0	3.994	3.441	2.006	2.613	0.526	0	3.147	1.5695	11.6197614632984	2.22226875549648e-07	2.30591220010065e-06	10.6160893135821	0.00447017248737496	0.0256109282848207	-1.00367	0.181424121268444	0.532757152506468
Unigene0005761	EDR2	16.829	20.129	19.549	6.327	5.761	4.785	13.274	13.502	18.8357	5.6243	13.388	-1.74371	5.23019998355567e-20	1.46630151409127e-18	-0.492527	0.00404139829019015	0.0234526786671968	1.25119	4.51114499373481e-05	0.000495925902072958
Unigene0005766	--	3.219	4.315	3.602	15.887	16.449	14.05	6.85	12.195	3.712	15.462	9.5225	2.0584583274532	8.22928558257413e-23	2.68074291966658e-21	1.35914367232313	0.00132076732768914	0.00877797288316876	-0.699315	0.00996831727606333	0.0582366038496308
Unigene0005776	--	2.262	3.144	2.287	6.649	7.001	5.866	0.978	2.183	2.5643	6.5053	1.5805	1.34303917491919	4.58426635510757e-06	3.93931570891203e-05	-0.698203	0.116999743176461	0.358795855082267	-2.04124	7.22431191795366e-07	1.10895302871394e-05
Unigene0005777	--	2.794	2.416	1.95	5.445	6.545	3.78	1.095	0.838	2.3867	5.2567	0.9665	1.13915116752625	0.00171653427980499	0.00904930539440424	-1.30416	0.00802127341042868	0.0423494488310904	-2.44331	5.0837366928568e-08	9.19620510963366e-07
Unigene0005780	AGD5	3.222	3.235	2.996	2.125	2.163	2.66	5.955	6.543	3.151	2.316	6.249	-0.444175	0.149761935378558	0.370959137351826	0.987815585744263	0.0685457216456611	0.242407686976766	1.43199008677257	0.000934761683999681	0.00755580808361639
Unigene0005781	TIC21	38.779	37.606	43.502	19.946	21.27	15.255	22.661	38.488	39.9623	18.8237	30.5745	-1.08609	8.15780549611166e-09	1.00426706271624e-07	-0.386312	0.0606794687928932	0.220980126516433	0.69978122747362	0.0684442428126407	0.270228541652617
Unigene0005782	BSK1	168.877	179.203	178.196	244.519	260.227	231.312	333.251	407.892	175.425	245.353	370.572	0.4839998479816	0.000709959163509702	0.00409097309903899	1.07889482676051	1.96506233025523e-06	2.31237086913563e-05	0.594894978778908	0.00158294524410722	0.0119657314485456
Unigene0005783	--	1.057	0.825	0.136	4	4.211	5.892	2.525	3.059	0.6727	4.701	2.792	2.80500400680853	0.000129218446947183	0.000866750869299076	2.05333526782445	0.0997893971803338	0.320923913431817	-0.751669	0.162639699695062	0.493632589533556
Unigene0005788	TAF8	25.076	23.337	22.264	12.242	9.07	8.214	17.205	14.289	23.559	9.842	15.747	-1.25925	1.91071969852891e-09	2.51050936807539e-08	-0.581201	0.00412416456628934	0.0238587806322184	0.678053581801794	0.0730164895552599	0.282957508187499
Unigene0005793	--	6.885	7.909	9.316	6.203	4.063	4.72	13.076	13.256	8.0367	4.9953	13.166	-0.686016	0.00572361642355577	0.0260037038017128	0.712147952649754	0.109568985510307	0.342112787387581	1.39816424700564	7.63526538224432e-05	0.000797621911255888
Unigene0005795	--	0.851	1.329	1.974	0	0	0	0	0	1.3847	0	0	-10.4353	0.00564211364806364	0.0256672435812219	-10.4353	0.0233586985690635	0.103502265254485	0	1	1
Unigene0005798	--	5.188	6.345	5.711	5.604	6.634	5.555	10.532	14.32	5.748	5.931	12.426	0.0452153099930276	0.734687912383464	0.871608744264747	1.11222999248433	0.000487436657451906	0.00363229992214161	1.0670146824913	8.24200055123871e-05	0.00085629858145761
Unigene0005805	RIBA2	6.407	9.639	7.205	16.488	15.984	15.148	16.877	80.537	7.7503	15.8733	48.707	1.03427485432237	0.00181351016413864	0.00949642552994608	2.65179886073806	4.01378485397617e-06	4.47523591963247e-05	1.6175240064157	0.00405387217957399	0.0271038690548584
Unigene0005809	PBL34	18.635	17.584	18.721	12.866	12.429	14.139	4.445	2.739	18.3133	13.1447	3.592	-0.478417	0.00106867301295645	0.00593141517467104	-2.35004	7.54293133549772e-15	2.37694841855365e-13	-1.87162	3.81023940543575e-10	9.23764355852296e-09
Unigene0005814	LRR1	7.787	11.281	10.167	4.19	2.328	2.057	3.173	0.506	9.745	2.8583	1.8395	-1.76949	1.48646092097533e-06	1.37025516989595e-05	-2.40535	2.9375042993879e-05	0.000281195980758922	-0.63586	0.38855070890609	0.806660215120148
Unigene0005815	LRR1	45.921	39.037	42.604	10.462	8.392	8.072	1.887	0.541	42.5207	8.9753	1.214	-2.24413	1.12841710190159e-21	3.44826906078019e-20	-5.13032	3.89947646496591e-25	2.59427733476947e-23	-2.8862	7.3511204086493e-06	9.40127308106992e-05
Unigene0005817	CHUP1	18.891	20.662	18.552	15.664	15.964	13.705	46.198	48.819	19.3683	15.111	47.5085	-0.358101	0.00620821975188111	0.0278864470673031	1.2944858430619	1.10522441251561e-07	1.56755020195869e-06	1.65258651999834	1.24638471315967e-15	5.27337950704115e-14
Unigene0005820	--	9.07	5.259	6.344	0.726	0.765	2.006	1.65	2.368	6.891	1.1657	2.009	-2.56356	0.00115134773832617	0.0063340867265954	-1.77824	0.0343606149553344	0.14138799509947	0.785322268756728	0.5980125383674	0.878180038090033
Unigene0005823	ANT	3.542	3.041	2.51	0.124	0.131	0.685	0	0	3.031	0.3133	0	-3.27402	4.63809479949186e-05	0.000338513602801054	-11.5656	1.95907572034293e-05	0.000194175696571387	-8.29155	0.198624914876883	0.563171817195205
Unigene0005825	ANT	0.687	2.359	2.655	0	0	0	1.093	0	1.9003	0	0.5465	-10.892	0.000362752777635213	0.00222593710910357	-1.79796	0.178834472191348	0.482106965198505	9.09407768567191	0.379297198382801	0.80339785466066
Unigene0005828	IMPA9	52.791	50.617	52.062	49.395	45.546	47.788	206.028	220.447	51.8233	47.5763	213.238	-0.123358	0.0754499720394552	0.223728491979483	2.04078745378488	4.99937024473059e-22	2.74951330140197e-20	2.16414517921196	2.56556880077566e-45	5.31499171452244e-43
Unigene0005833	ROC3	12.671	16.037	12.322	19.603	16.202	18.412	8.607	5.557	13.6767	18.0723	7.082	0.402066132223226	0.0622860285305638	0.191315171407985	-0.949488	4.71717282264547e-05	0.000433704306996185	-1.35155	2.72403603731714e-08	5.13152774819678e-07
Unigene0005836	DEGP2	4.41	6.885	3.864	2.472	1.562	2.458	10.111	7.253	5.053	2.164	8.682	-1.22344	0.0459418894648515	0.150404837519526	0.780887242634928	0.349452089938102	0.716681215505873	2.00432692342607	0.00660085863478612	0.0411329630360453
Unigene0005842	TON2	1.255	1.274	2.103	0.528	0.093	0.972	3.997	6.881	1.544	0.531	5.439	-1.53989	0.0359764804242649	0.123579910188876	1.81666867319723	0.0105179795689523	0.0533730532489152	3.35655765966116	4.50904739769512e-05	0.000495766990089313
Unigene0005847	HAK5	6.008	2.284	3.097	0	0.308	0.162	0	0	3.7963	0.1567	0	-4.59884	8.23625518939255e-06	6.81653070112101e-05	-11.8904	1.93094545425979e-05	0.000191533567082861	-7.29155	0.573159500788596	0.871702617156322
Unigene0005855	CALS5	6.322	5.731	4.047	5.144	3.731	5.493	15.649	10.497	5.3667	4.7893	13.073	-0.164201	0.337944910555704	0.633256092338043	1.28449206204398	0.00224433874457603	0.0140208108211374	1.44869349519218	2.77590482866923e-05	0.000318376895645982
Unigene0005856	--	2.632	0.143	1.533	0	0	0	0	4.878	1.436	0	2.439	-10.4878	0.000217007944839819	0.0013974481466537	0.764234008973133	0.729730956113184	0.876513139178472	11.2520740427962	0.129507815677618	0.424472096649106
Unigene0005858	DCTD	5.794	9.374	10.452	6.347	5.906	4.403	0.335	0.481	8.54	5.552	0.408	-0.621229	0.0625910678677497	0.1921852498156	-4.3876	7.34873222521606e-08	1.06554577839483e-06	-3.76637	9.91554923962475e-06	0.00012409534299402
[truncated: 9,729 more rows]

## Sheet: Table S6
Table S6. Differential genes associated with carbohydrate metabolism.
NS vs FA	NS vs MS	FA vs MS
[truncated: 412 more rows]

## Sheet: Table S7
Table S7. Upregulated unigenes were significantly enriched in biological pathways related to carbohydrate metabolism.
[truncated: 16 more rows]

[truncated: 4 more sheets: Table S8, Table S9, Table S10, Table S11]
